# Supplementary material for: Genome-wide identification and evolution of WNK kinases in Bambusoideae and transcriptional profiling during abiotic stress in Phyllostachys edulis
Source: PeerJ. 2022 Jan 13;10:e12718. doi: 10.7717/peerj.12718 (PMC8761366; doi:10.7717/peerj.12718)
Supplement: Supplemental Information 1 [file peerj-10-12718-s001.xlsx]

## Sheet: Sheet1
File S1: List of WNK genes used in this study and their conserved motifs
				Important domains
S. No	Plant Species	Given name	NCBI NO.	A-loop	I/V IHRDLKCDNIF V/I	GTPEMAPE	autoinhibitory domain (FPF)
1	Raddia guianensis	RguWNK1	Rgu001341	X	present	present	X
2		RguWNK2	Rgu017384	maybe	X	present	present
3		RguWNK3	Rgu019498	maybe	present	present	present
4		RguWNK4	Rgu008720	X	present	present	present
5		RguWNK5	Rgu011211	maybe	present	present	present
6		RguWNK6	Rgu003685	X	present	present	present
7	Bonia amplexicaulis	BamWNK1	Bam024980.1	present	present	present	present
8		BamWNK2	Bam010936.1	present	present	present	present
9		BamWNK3	Bam007155.1	present	present	present	half
10		BamWNK4	Bam004961.1	present	present	present	X
11		BamWNK5	Bam032852.1	present	present	present	present
12		BamWNK6	Bam029585.1	half	present	present	present
13		BamWNK7	Bam019399.1	present	present	X	X
14		BamWNK8	Bam002415.1	present	present	present	present
15		BamWNK9	Bam046496.1	present	present	present	present
16		BamWNK10	Bam012252.1	present	present	present	X
17		BamWNK11	Bam024527.2	present	X	X	present
18		BamWNK12	Bam005366.1	present	present	present	present
19		BamWNK13	Bam031806.1	X	present	present	present
20	Olyra latifolia	OlaWNK1	Ola000254.2	X	present	present	present
21		OlaWNK2	Ola031273.1	X	present	present	present
22		OlaWNK3	Ola037805.1	present	present	present	present
23		OlaWNK4	Ola038277.1	X	present	present	present
24		OlaWNK5	Ola016766.2	present	present	present	X
25		OlaWNK6	Ola032848.1	present	present	present	present
26	Guadua angustifolia	GanWNK1	Gan005425	Present	X	present	present
27		GanWNK2	Gan005443	present	present	present	X
28		GanWNK3	Gan008504	present	present	present	present
29		GanWNK4	Gan008649	X	X	X	X
30		GanWNK5	Gan017645	X	present	present	present
31		GanWNK6	Gan021190	present	present	present	X
32		GanWNK7	Gan035688	X	x	X	present
33		GanWNK8	Gan037405	X	X	half	present
34		GanWNK9	Gan037721	X	X	X	present
35	Oryza sativa	OsWNK1	BAS80249.1	present	present	present	present
36		OsWNK2	BAT12397.1	present	present	present	present
37		OsWNK3	BAT15588.1	present	present	present	present
38		OsWNK4	BAT12789.1	present	present	present	present
39		OsWNK5	BAT15996.1	present	present	present	present
40		OsWNK6	BAT02251.1	present	present	present	present
41		OsWNK7	BAS91895.1	present	present	present	present
42		OsWNK8	BAT00362.1	present	present	present	X
43		OsWNK9	BAT02366.1	present	present	present	X
44	Arabidopsis thaliana	AtWNK1	BAB91125.1	present	present	present	present
45		AtWNK2	BAB91126.1	present	present	present	present
46		AtWNK3	BAB92985.1	present	present	present	present
47		AtWNK4	BAB91127.1	present	present	present	present
48		AtWNK5	BAB91128.1	present	present	present	present
49		AtWNK6	BAB91129.1	present	present	present	present
50		AtWNK7	AAK25846.1	X	present	present	present
51		AtWNK8	BAB91130.1	present	present	present	present
52		AtWNK9	AAU90048.1	X	present	present	present
53		AtWNK10	AAL91196.1	present	present	present	present
54	Zea mays	ZmWNK1		Present	present	present	present
55		ZmWNK2		X	X	X	Present
56		ZmWNK3		half	present	present	present
57		ZmWNK4		half	present	present	present
58		ZmWNK5		half	present	present	present
59		ZmWNK6		half	present	present	X
60		ZmWNK7		half	present	present	present
61		ZmWNK8		half	present	present	present
62	Phyllostachys edulis	PeWNK1	PH02Gene37861.t1	present	present	present	present
63		PeWNK2	PH02Gene17877.t1	present	present	present	present
64		PeWNK3	PH02Gene20314.t1	present	present	present	present
65		PeWNK4	PH02Gene23702.t1	present	present	present	present
66		PeWNK5	PH02Gene07448.t1	present	present	present	present
67		PeWNK6	PH02Gene25768.t1	present	present	present	present
68		PeWNK7	PH02Gene03314.t1	present	present	present	present
69		PeWNK8	PH02Gene01510.t2	present	present	present	present
70		PeWNK9	PH02Gene11468.t1	present	present	present	present
71		PeWNK10	PH02Gene03413.t1	present	present	present	present
72		PeWNK11	PH02Gene38251.t1	present	present	present	present
73	Glycine max	GmWNK1	ACN87277.1	present	present	present	present
74		GmWNK2	ACN87278.1	present	present	present	present
75		GmWNK3	ACN87279.1	present	present	present	present
76		GmWNK4	ACN87280.1	half	present	present	present
77		GmWNK5	ACN87281.1	present	present	present	present
78		GmWNK6	ACN87282.1	present	present	present	present
79		GmWNK7	ACN87283.1	present	present	present	present
80		GmWNK8	ACN87284.1	present	present	present	present
81		GmWNK9	ACN87285.1	present	present	present	present
82		GmWNK10	ACN87286.1	present	present	present	present
83		GmWNK11	ACN87287.1	half	present	present	x
84		GmWNK12	ACN87288.1	present	present	present	present
85		GmWNK13	ACN87289.1	half	present	present	present
*The sequences indicated in the red colour were not used in this study
