# Supplementary material for: Genome-wide identification and evolution of WNK kinases in Bambusoideae and transcriptional profiling during abiotic stress in Phyllostachys edulis
Source: PeerJ. 2022 Jan 13;10:e12718. doi: 10.7717/peerj.12718 (PMC8761366; doi:10.7717/peerj.12718)
Supplement: Supplemental Information 2 [file peerj-10-12718-s002.xlsx]

## Sheet: Sheet1
File S2: List of cis-elements for WNK genes used in this study
Gene name	start	end	cis-element
AtWNK1	1827	1834	P-box
AtWNK1	1952	1959	P-box
AtWNK1	293	300	TATA-box
AtWNK1	294	300	TATA-box
AtWNK1	296	300	TATA-box
AtWNK1	349	355	TATA-box
AtWNK1	351	355	TATA-box
AtWNK1	357	362	TATA-box
AtWNK1	358	362	TATA-box
AtWNK1	379	384	TATA-box
AtWNK1	380	384	TATA-box
AtWNK1	474	478	TATA-box
AtWNK1	488	494	TATA-box
AtWNK1	489	493	TATA-box
AtWNK1	503	507	TATA-box
AtWNK1	588	594	TATA-box
AtWNK1	589	594	TATA-box
AtWNK1	590	594	TATA-box
AtWNK1	762	768	TATA-box
AtWNK1	763	770	TATA-box
AtWNK1	764	770	TATA-box
AtWNK1	766	770	TATA-box
AtWNK1	788	792	TATA-box
AtWNK1	951	957	TATA-box
AtWNK1	952	958	TATA-box
AtWNK1	953	959	TATA-box
AtWNK1	954	958	TATA-box
AtWNK1	1215	1221	TATA-box
AtWNK1	1217	1221	TATA-box
AtWNK1	1297	1303	TATA-box
AtWNK1	1299	1303	TATA-box
AtWNK1	1423	1429	TATA-box
AtWNK1	1424	1431	TATA-box
AtWNK1	1425	1431	TATA-box
AtWNK1	1426	1432	TATA-box
AtWNK1	1427	1433	TATA-box
AtWNK1	1429	1433	TATA-box
AtWNK1	1436	1440	TATA-box
AtWNK1	1549	1555	TATA-box
AtWNK1	1550	1555	TATA-box
AtWNK1	1551	1555	TATA-box
AtWNK1	1732	1736	TATA-box
AtWNK1	1775	1779	TATA-box
AtWNK1	1877	1881	TATA-box
AtWNK1	116	125	ABRE
AtWNK1	118	124	ABRE
AtWNK1	119	124	ABRE
AtWNK1	1110	1115	ABRE
AtWNK2	1425	1432	P-box
AtWNK2	149	155	TATA-box
AtWNK2	151	155	TATA-box
AtWNK2	173	177	TATA-box
AtWNK2	219	223	TATA-box
AtWNK2	327	333	TATA-box
AtWNK2	328	332	TATA-box
AtWNK2	534	541	TATA-box
AtWNK2	551	558	TATA-box
AtWNK2	649	656	TATA-box
AtWNK2	650	656	TATA-box
AtWNK2	652	656	TATA-box
AtWNK2	764	770	TATA-box
AtWNK2	765	769	TATA-box
AtWNK2	865	871	TATA-box
AtWNK2	866	870	TATA-box
AtWNK2	923	927	TATA-box
AtWNK2	1004	1008	TATA-box
AtWNK2	1039	1045	TATA-box
AtWNK2	1040	1047	TATA-box
AtWNK2	1041	1047	TATA-box
AtWNK2	1043	1047	TATA-box
AtWNK2	1081	1087	TATA-box
AtWNK2	1083	1087	TATA-box
AtWNK2	1585	1591	TATA-box
AtWNK2	1587	1591	TATA-box
AtWNK2	1673	1677	TATA-box
AtWNK2	1720	1724	TATA-box
AtWNK2	1885	1892	TATA-box
AtWNK2	1886	1892	TATA-box
AtWNK2	1887	1893	TATA-box
AtWNK2	1888	1892	TATA-box
AtWNK2	1469	1476	ABRE
AtWNK2	164	171	GARE-motif
AtWNK2	1832	1839	GARE-motif
AtWNK3	130	139	TATA-box
AtWNK3	132	136	TATA-box
AtWNK3	413	419	TATA-box
AtWNK3	414	418	TATA-box
AtWNK3	484	488	TATA-box
AtWNK3	527	534	TATA-box
AtWNK3	727	735	TATA-box
AtWNK3	782	787	TATA-box
AtWNK3	783	787	TATA-box
AtWNK3	802	807	TATA-box
AtWNK3	803	807	TATA-box
AtWNK3	814	820	TATA-box
AtWNK3	815	819	TATA-box
AtWNK3	955	961	TATA-box
AtWNK3	956	963	TATA-box
AtWNK3	957	963	TATA-box
AtWNK3	959	963	TATA-box
AtWNK3	978	985	TATA-box
AtWNK3	1004	1010	TATA-box
AtWNK3	1005	1011	TATA-box
AtWNK3	1006	1010	TATA-box
AtWNK3	1274	1280	TATA-box
AtWNK3	1276	1280	TATA-box
AtWNK3	280	286	ABRE
AtWNK3	281	286	ABRE
AtWNK3	1322	1327	ABRE
AtWNK3	1535	1542	ABRE
AtWNK3	1834	1843	circadian
AtWNK3	393	402	TCA
AtWNK4	1039	1045	ABRE
AtWNK4	1040	1045	ABRE
AtWNK4	1239	1244	ABRE
AtWNK4	1643	1648	ABRE
AtWNK4	506	512	TATA-box
AtWNK4	507	512	TATA-box
AtWNK4	508	512	TATA-box
AtWNK4	565	571	TATA-box
AtWNK4	566	570	TATA-box
AtWNK4	657	663	TATA-box
AtWNK4	658	662	TATA-box
AtWNK4	769	773	TATA-box
AtWNK4	815	821	TATA-box
AtWNK4	816	820	TATA-box
AtWNK4	894	900	TATA-box
AtWNK4	895	899	TATA-box
AtWNK4	899	905	TATA-box
AtWNK4	900	905	TATA-box
AtWNK4	901	905	TATA-box
AtWNK4	957	962	TATA-box
AtWNK4	958	962	TATA-box
AtWNK4	980	986	TATA-box
AtWNK4	981	985	TATA-box
AtWNK4	1744	1756	TATA-box
AtWNK4	1752	1758	TATA-box
AtWNK4	1753	1757	TATA-box
AtWNK4	1765	1769	TATA-box
AtWNK4	1769	1775	TATA-box
AtWNK4	1770	1774	TATA-box
AtWNK4	1935	1940	TATA-box
AtWNK4	1936	1940	TATA-box
AtWNK4	993	1002	TCA
AtWNK5	920	926	TATA-box
AtWNK5	921	925	TATA-box
AtWNK5	1112	1117	TATA-box
AtWNK5	1113	1117	TATA-box
AtWNK5	1125	1129	TATA-box
AtWNK5	1259	1263	TATA-box
AtWNK5	1268	1275	TATA-box
AtWNK5	1269	1275	TATA-box
AtWNK5	1270	1275	TATA-box
AtWNK5	1271	1275	TATA-box
AtWNK5	1351	1357	TATA-box
AtWNK5	1352	1357	TATA-box
AtWNK5	1353	1357	TATA-box
AtWNK5	1468	1474	TATA-box
AtWNK5	1469	1474	TATA-box
AtWNK5	1470	1474	TATA-box
AtWNK5	1654	1663	TATA-box
AtWNK5	1675	1679	TATA-box
AtWNK5	1780	1786	TATA-box
AtWNK5	1782	1786	TATA-box
AtWNK5	1049	1058	TCA
AtWNK6	837	842	ABRE
AtWNK6	846	855	ABRE
AtWNK6	848	854	ABRE
AtWNK6	849	854	ABRE
AtWNK6	280	287	TATA-box
AtWNK6	281	287	TATA-box
AtWNK6	282	287	TATA-box
AtWNK6	283	287	TATA-box
AtWNK6	315	321	TATA-box
AtWNK6	316	321	TATA-box
AtWNK6	317	321	TATA-box
AtWNK6	351	355	TATA-box
AtWNK6	415	419	TATA-box
AtWNK6	425	429	TATA-box
AtWNK6	508	512	TATA-box
AtWNK6	560	566	TATA-box
AtWNK6	561	566	TATA-box
AtWNK6	562	566	TATA-box
AtWNK6	694	700	TATA-box
AtWNK6	695	700	TATA-box
AtWNK6	696	700	TATA-box
AtWNK6	965	973	TATA-box
AtWNK6	1155	1161	TATA-box
AtWNK6	1156	1160	TATA-box
AtWNK6	1491	1498	TATA-box
AtWNK6	1532	1536	TATA-box
AtWNK6	1579	1588	TATA-box
AtWNK6	1581	1587	TATA-box
AtWNK6	1582	1589	TATA-box
AtWNK6	1583	1589	TATA-box
AtWNK6	1584	1590	TATA-box
AtWNK6	1585	1589	TATA-box
AtWNK6	1604	1610	TATA-box
AtWNK6	1606	1610	TATA-box
AtWNK6	1647	1653	TATA-box
AtWNK6	1649	1653	TATA-box
AtWNK6	1850	1857	TATA-box
AtWNK6	28	35	GARE-motif
AtWNK6	515	522	GARE-motif
AtWNK6	961	970	TCA
AtWNK6	850	855	TCA
AtWNK6	665	674	TCA
AtWNK6	1129	1138	TCA
AtWNK7	884	891	P-box
AtWNK7	98	107	TCA
AtWNK7	1874	1883	TCA
AtWNK7	1847	1856	GARE-motif
AtWNK7	35	43	TATA-box
AtWNK7	752	758	TATA-box
AtWNK7	1752	1759	TATA-box
AtWNK7	235	241	TATA-box
AtWNK7	236	243	TATA-box
AtWNK7	1896	1903	TATA-box
AtWNK7	504	510	TATA-box
AtWNK7	1098	1106	TATA-box
AtWNK7	222	226	TATA-box
AtWNK7	268	272	TATA-box
AtWNK7	297	301	TATA-box
AtWNK7	344	348	TATA-box
AtWNK7	55	59	TATA-box
AtWNK7	75	81	TATA-box
AtWNK7	76	82	TATA-box
AtWNK7	77	83	TATA-box
AtWNK7	78	84	TATA-box
AtWNK7	80	84	TATA-box
AtWNK7	312	318	TATA-box
AtWNK7	313	317	TATA-box
AtWNK7	527	535	TATA-box
AtWNK7	528	535	TATA-box
AtWNK7	529	535	TATA-box
AtWNK7	530	535	TATA-box
AtWNK7	531	535	TATA-box
AtWNK7	535	541	TATA-box
AtWNK7	537	543	TATA-box
AtWNK7	538	544	TATA-box
AtWNK7	539	543	TATA-box
AtWNK7	562	571	TATA-box
AtWNK7	563	570	TATA-box
AtWNK7	564	570	TATA-box
AtWNK7	565	572	TATA-box
AtWNK7	566	572	TATA-box
AtWNK7	567	573	TATA-box
AtWNK7	568	574	TATA-box
AtWNK7	569	575	TATA-box
AtWNK7	570	574	TATA-box
AtWNK7	619	625	TATA-box
AtWNK7	620	624	TATA-box
AtWNK7	685	691	TATA-box
AtWNK7	687	691	TATA-box
AtWNK7	692	698	TATA-box
AtWNK7	694	698	TATA-box
AtWNK7	701	705	TATA-box
AtWNK7	763	769	TATA-box
AtWNK7	765	769	TATA-box
AtWNK7	796	801	TATA-box
AtWNK7	797	801	TATA-box
AtWNK7	1087	1095	TATA-box
AtWNK7	1098	1102	TATA-box
AtWNK7	1121	1128	TATA-box
AtWNK7	1122	1128	TATA-box
AtWNK7	1123	1128	TATA-box
AtWNK7	1124	1128	TATA-box
AtWNK7	1152	1159	TATA-box
AtWNK7	1388	1392	TATA-box
AtWNK7	1525	1532	TATA-box
AtWNK7	1526	1532	TATA-box
AtWNK7	1527	1533	TATA-box
AtWNK7	1528	1532	TATA-box
AtWNK7	1545	1549	TATA-box
AtWNK7	1684	1688	TATA-box
AtWNK7	1953	1959	TATA-box
AtWNK7	1954	1958	TATA-box
AtWNK7	1996	2002	TATA-box
AtWNK7	1997	2001	TATA-box
AtWNK7	232	237	ABRE
AtWNK8	1	5	TATA-box
AtWNK8	137	142	TATA-box
AtWNK8	138	142	TATA-box
AtWNK8	551	556	TATA-box
AtWNK8	552	556	TATA-box
AtWNK8	699	708	TATA-box
AtWNK8	743	749	TATA-box
AtWNK8	744	748	TATA-box
AtWNK8	798	806	TATA-box
AtWNK8	799	806	TATA-box
AtWNK8	800	806	TATA-box
AtWNK8	801	806	TATA-box
AtWNK8	802	806	TATA-box
AtWNK8	846	852	TATA-box
AtWNK8	847	851	TATA-box
AtWNK8	911	919	TATA-box
AtWNK8	927	934	TATA-box
AtWNK8	928	934	TATA-box
AtWNK8	929	934	TATA-box
AtWNK8	930	934	TATA-box
AtWNK8	939	944	TATA-box
AtWNK8	940	944	TATA-box
AtWNK8	968	976	TATA-box
AtWNK8	1023	1027	TATA-box
AtWNK8	1042	1046	TATA-box
AtWNK8	1076	1080	TATA-box
AtWNK8	1112	1118	TATA-box
AtWNK8	1113	1117	TATA-box
AtWNK8	1564	1571	TATA-box
AtWNK8	1971	1976	TATA-box
AtWNK8	1972	1976	TATA-box
AtWNK8	81	90	TCA
AtWNK8	417	426	TCA
AtWNK8	420	429	TCA
AtWNK8	423	432	TCA
AtWNK8	1037	1046	ABRE
AtWNK9	341	350	TCA
AtWNK9	223	232	circadian
AtWNK9	1216	1225	circadian
AtWNK9	113	117	TATA-box
AtWNK9	322	329	TATA-box
AtWNK9	555	561	TATA-box
AtWNK9	556	560	TATA-box
AtWNK9	620	626	TATA-box
AtWNK9	621	625	TATA-box
AtWNK9	758	764	TATA-box
AtWNK9	759	763	TATA-box
AtWNK9	804	810	TATA-box
AtWNK9	805	809	TATA-box
AtWNK9	807	815	TATA-box
AtWNK9	809	817	TATA-box
AtWNK9	831	839	TATA-box
AtWNK9	834	839	TATA-box
AtWNK9	835	839	TATA-box
AtWNK9	1027	1033	TATA-box
AtWNK9	1028	1033	TATA-box
AtWNK9	1029	1033	TATA-box
AtWNK9	1204	1210	TATA-box
AtWNK9	1205	1210	TATA-box
AtWNK9	1206	1210	TATA-box
AtWNK9	1222	1226	TATA-box
AtWNK9	1321	1327	TATA-box
AtWNK9	1323	1327	TATA-box
AtWNK9	1332	1338	TATA-box
AtWNK9	1333	1339	TATA-box
AtWNK9	1334	1338	TATA-box
AtWNK9	1361	1368	TATA-box
AtWNK9	1362	1368	TATA-box
AtWNK9	1363	1368	TATA-box
AtWNK9	1364	1368	TATA-box
AtWNK9	1385	1391	TATA-box
AtWNK9	1386	1392	TATA-box
AtWNK9	1387	1393	TATA-box
AtWNK9	1388	1392	TATA-box
AtWNK9	1413	1419	TATA-box
AtWNK9	1414	1420	TATA-box
AtWNK9	1415	1421	TATA-box
AtWNK9	1416	1420	TATA-box
AtWNK9	1544	1551	TATA-box
AtWNK9	1584	1590	TATA-box
AtWNK9	1585	1592	TATA-box
AtWNK9	1586	1592	TATA-box
AtWNK9	1587	1593	TATA-box
AtWNK9	1588	1592	TATA-box
AtWNK9	1610	1614	TATA-box
AtWNK9	1615	1621	TATA-box
AtWNK9	1616	1620	TATA-box
AtWNK9	1662	1666	TATA-box
AtWNK9	1770	1774	TATA-box
AtWNK9	1850	1856	TATA-box
AtWNK9	1851	1857	TATA-box
AtWNK9	1852	1856	TATA-box
AtWNK9	1897	1904	TATA-box
AtWNK9	1898	1904	TATA-box
AtWNK9	1899	1904	TATA-box
AtWNK9	1900	1904	TATA-box
AtWNK9	1950	1954	TATA-box
AtWNK10	875	884	circadian
AtWNK10	1318	1325	GARE-motif
AtWNK10	189	193	TATA-box
AtWNK10	687	691	TATA-box
AtWNK10	711	717	TATA-box
AtWNK10	712	717	TATA-box
AtWNK10	713	717	TATA-box
AtWNK10	748	754	TATA-box
AtWNK10	749	755	TATA-box
AtWNK10	750	756	TATA-box
AtWNK10	751	755	TATA-box
AtWNK10	753	761	TATA-box
AtWNK10	878	884	TATA-box
AtWNK10	879	883	TATA-box
AtWNK10	1263	1267	TATA-box
AtWNK10	1542	1548	TATA-box
AtWNK10	1544	1550	TATA-box
AtWNK10	1545	1551	TATA-box
AtWNK10	1546	1550	TATA-box
AtWNK10	378	387	ABRE
AtWNK10	381	386	ABRE
AtWNK10	626	633	ABRE
AtWNK10	773	782	ABRE
AtWNK10	138	147	TCA
AtWNK10	501	510	TCA
BamWNK1	452	456	TATA-box
BamWNK1	575	581	TATA-box
BamWNK1	576	580	TATA-box
BamWNK1	1612	1616	TATA-box
BamWNK1	1699	1704	TATA-box
BamWNK1	1700	1704	TATA-box
BamWNK1	1868	1872	TATA-box
BamWNK1	1988	1994	TATA-box
BamWNK1	1989	1994	TATA-box
BamWNK1	1990	1994	TATA-box
BamWNK1	749	755	Sp1
BamWNK1	1051	1057	Sp1
BamWNK1	1428	1434	Sp1
BamWNK1	1439	1445	Sp1
BamWNK1	1045	1050	ABRE
BamWNK1	1102	1111	ABRE
BamWNK1	1104	1109	ABRE
BamWNK1	1782	1791	ABRE
BamWNK1	1784	1789	ABRE
BamWNK2	1787	1794	GARE-motif
BamWNK2	691	697	TATA-box
BamWNK2	692	696	TATA-box
BamWNK2	1506	1511	TATA-box
BamWNK2	1507	1511	TATA-box
BamWNK2	1554	1560	TATA-box
BamWNK2	1555	1560	TATA-box
BamWNK2	1556	1560	TATA-box
BamWNK2	1594	1600	TATA-box
BamWNK2	1595	1599	TATA-box
BamWNK2	1628	1633	TATA-box
BamWNK2	1629	1633	TATA-box
BamWNK2	1674	1678	TATA-box
BamWNK2	1991	1997	TATA-box
BamWNK2	1993	1997	TATA-box
BamWNK2	1159	1165	Sp1
BamWNK2	1610	1615	ABRE
BamWNK2	1758	1763	ABRE
BamWNK2	1962	1968	ABRE
BamWNK2	1963	1968	ABRE
BamWNK2	217	223	ABRE
BamWNK2	1609	1615	ABRE
BamWNK2	1962	1968	ABRE
BamWNK3	295	299	TATA-box
BamWNK3	531	535	TATA-box
BamWNK3	610	614	TATA-box
BamWNK3	626	632	TATA-box
BamWNK3	628	632	TATA-box
BamWNK3	839	845	TATA-box
BamWNK3	840	845	TATA-box
BamWNK3	841	845	TATA-box
BamWNK3	886	895	TATA-box
BamWNK3	887	894	TATA-box
BamWNK3	888	894	TATA-box
BamWNK3	889	894	TATA-box
BamWNK3	890	894	TATA-box
BamWNK3	958	962	TATA-box
BamWNK3	970	977	TATA-box
BamWNK3	971	977	TATA-box
BamWNK3	972	977	TATA-box
BamWNK3	973	977	TATA-box
BamWNK3	989	994	TATA-box
BamWNK3	990	994	TATA-box
BamWNK3	1041	1045	TATA-box
BamWNK3	1068	1074	TATA-box
BamWNK3	1069	1074	TATA-box
BamWNK3	1070	1074	TATA-box
BamWNK3	1199	1205	TATA-box
BamWNK3	1200	1204	TATA-box
BamWNK3	1386	1391	TATA-box
BamWNK3	1387	1391	TATA-box
BamWNK3	1396	1402	TATA-box
BamWNK3	1397	1402	TATA-box
BamWNK3	1398	1402	TATA-box
BamWNK3	1480	1486	TATA-box
BamWNK3	1481	1486	TATA-box
BamWNK3	1482	1486	TATA-box
BamWNK3	1485	1491	TATA-box
BamWNK3	1486	1491	TATA-box
BamWNK3	1487	1491	TATA-box
BamWNK3	1504	1512	TATA-box
BamWNK3	1506	1515	TATA-box
BamWNK3	1711	1719	TATA-box
BamWNK3	1712	1719	TATA-box
BamWNK3	1713	1719	TATA-box
BamWNK3	1714	1719	TATA-box
BamWNK3	1715	1719	TATA-box
BamWNK3	1883	1887	TATA-box
BamWNK3	1889	1894	TATA-box
BamWNK3	1890	1894	TATA-box
BamWNK3	16	23	ABRE
BamWNK3	389	394	ABRE
BamWNK4	48	52	TATA-box
BamWNK4	252	258	TATA-box
BamWNK4	253	258	TATA-box
BamWNK4	254	258	TATA-box
BamWNK4	335	340	TATA-box
BamWNK4	336	340	TATA-box
BamWNK4	365	371	TATA-box
BamWNK4	366	372	TATA-box
BamWNK4	367	373	TATA-box
BamWNK4	368	372	TATA-box
BamWNK4	419	426	TATA-box
BamWNK4	420	426	TATA-box
BamWNK4	421	426	TATA-box
BamWNK4	422	426	TATA-box
BamWNK4	431	437	TATA-box
BamWNK4	432	436	TATA-box
BamWNK4	434	442	TATA-box
BamWNK4	435	442	TATA-box
BamWNK4	436	442	TATA-box
BamWNK4	437	442	TATA-box
BamWNK4	438	442	TATA-box
BamWNK4	454	460	TATA-box
BamWNK4	455	460	TATA-box
BamWNK4	456	460	TATA-box
BamWNK4	606	614	TATA-box
BamWNK4	612	620	TATA-box
BamWNK4	660	667	TATA-box
BamWNK4	683	687	TATA-box
BamWNK4	695	699	TATA-box
BamWNK4	820	827	TATA-box
BamWNK4	1010	1016	TATA-box
BamWNK4	1011	1018	TATA-box
BamWNK4	1012	1018	TATA-box
BamWNK4	1014	1018	TATA-box
BamWNK4	1033	1038	TATA-box
BamWNK4	1034	1038	TATA-box
BamWNK4	1132	1136	TATA-box
BamWNK4	1234	1240	TATA-box
BamWNK4	1235	1239	TATA-box
BamWNK4	1254	1260	TATA-box
BamWNK4	1255	1260	TATA-box
BamWNK4	1256	1260	TATA-box
BamWNK4	1455	1461	TATA-box
BamWNK4	1456	1461	TATA-box
BamWNK4	1457	1461	TATA-box
BamWNK4	1681	1689	TATA-box
BamWNK4	1910	1914	TATA-box
BamWNK4	699	704	ABRE
BamWNK4	1068	1073	ABRE
BamWNK4	339	348	TCA
BamWNK4	1446	1453	GARE-motif
BamWNK4	1478	1485	GARE-motif
BamWNK5	29	35	TATA-box
BamWNK5	30	34	TATA-box
BamWNK5	162	169	TATA-box
BamWNK5	163	169	TATA-box
BamWNK5	164	169	TATA-box
BamWNK5	165	169	TATA-box
BamWNK5	506	512	TATA-box
BamWNK5	507	511	TATA-box
BamWNK5	536	542	TATA-box
BamWNK5	537	543	TATA-box
BamWNK5	538	544	TATA-box
BamWNK5	539	545	TATA-box
BamWNK5	540	546	TATA-box
BamWNK5	541	547	TATA-box
BamWNK5	542	548	TATA-box
BamWNK5	543	549	TATA-box
BamWNK5	544	550	TATA-box
BamWNK5	545	551	TATA-box
BamWNK5	546	552	TATA-box
BamWNK5	547	553	TATA-box
BamWNK5	548	554	TATA-box
BamWNK5	549	555	TATA-box
BamWNK5	550	556	TATA-box
BamWNK5	551	557	TATA-box
BamWNK5	552	558	TATA-box
BamWNK5	553	559	TATA-box
BamWNK5	554	560	TATA-box
BamWNK5	555	561	TATA-box
BamWNK5	556	562	TATA-box
BamWNK5	557	563	TATA-box
BamWNK5	558	564	TATA-box
BamWNK5	559	565	TATA-box
BamWNK5	561	565	TATA-box
BamWNK5	586	594	TATA-box
BamWNK5	589	594	TATA-box
BamWNK5	590	594	TATA-box
BamWNK5	862	871	TATA-box
BamWNK5	864	868	TATA-box
BamWNK5	1027	1033	TATA-box
BamWNK5	1028	1033	TATA-box
BamWNK5	1029	1033	TATA-box
BamWNK5	1189	1193	TATA-box
BamWNK5	1276	1280	TATA-box
BamWNK5	1292	1296	TATA-box
BamWNK5	1314	1318	TATA-box
BamWNK5	1362	1367	TATA-box
BamWNK5	1363	1367	TATA-box
BamWNK5	1594	1598	TATA-box
BamWNK5	1801	1808	ABRE
BamWNK6	551	560	circadian
BamWNK6	505	510	ABRE
BamWNK6	630	635	ABRE
BamWNK6	360	369	TCA
BamWNK6	65	69	TATA-box
BamWNK6	254	260	TATA-box
BamWNK6	255	260	TATA-box
BamWNK6	256	260	TATA-box
BamWNK6	261	268	TATA-box
BamWNK6	262	268	TATA-box
BamWNK6	263	268	TATA-box
BamWNK6	264	268	TATA-box
BamWNK6	820	826	TATA-box
BamWNK6	821	827	TATA-box
BamWNK6	822	826	TATA-box
BamWNK6	994	1003	TATA-box
BamWNK6	996	1002	TATA-box
BamWNK6	997	1003	TATA-box
BamWNK6	998	1002	TATA-box
BamWNK6	1132	1138	TATA-box
BamWNK6	1133	1137	TATA-box
BamWNK6	1223	1227	TATA-box
BamWNK6	1519	1523	TATA-box
BamWNK6	1572	1576	TATA-box
BamWNK6	1646	1650	TATA-box
BamWNK6	1707	1711	TATA-box
BamWNK6	1796	1802	TATA-box
BamWNK6	1798	1802	TATA-box
BamWNK8	779	784	ABRE
BamWNK8	920	925	ABRE
BamWNK8	1013	1022	ABRE
BamWNK8	1489	1494	ABRE
BamWNK8	138	146	TATA-box
BamWNK8	139	146	TATA-box
BamWNK8	140	146	TATA-box
BamWNK8	141	146	TATA-box
BamWNK8	142	146	TATA-box
BamWNK8	232	238	TATA-box
BamWNK8	233	239	TATA-box
BamWNK8	234	238	TATA-box
BamWNK8	243	249	TATA-box
BamWNK8	244	248	TATA-box
BamWNK8	261	266	TATA-box
BamWNK8	262	266	TATA-box
BamWNK8	278	284	TATA-box
BamWNK8	279	283	TATA-box
BamWNK8	307	311	TATA-box
BamWNK8	355	361	TATA-box
BamWNK8	357	361	TATA-box
BamWNK8	372	376	TATA-box
BamWNK8	456	460	TATA-box
BamWNK8	475	482	TATA-box
BamWNK8	476	482	TATA-box
BamWNK8	477	482	TATA-box
BamWNK8	478	482	TATA-box
BamWNK8	489	496	TATA-box
BamWNK8	490	496	TATA-box
BamWNK8	492	496	TATA-box
BamWNK8	523	529	TATA-box
BamWNK8	524	528	TATA-box
BamWNK8	541	545	TATA-box
BamWNK8	644	651	TATA-box
BamWNK8	645	651	TATA-box
BamWNK8	646	651	TATA-box
BamWNK8	647	651	TATA-box
BamWNK8	734	738	TATA-box
BamWNK8	1121	1125	TATA-box
BamWNK8	1229	1236	TATA-box
BamWNK8	1230	1236	TATA-box
BamWNK8	1231	1236	TATA-box
BamWNK8	1232	1236	TATA-box
BamWNK8	1564	1568	TATA-box
BamWNK8	1571	1580	TATA-box
BamWNK8	1573	1577	TATA-box
BamWNK8	1757	1763	TATA-box
BamWNK8	1758	1763	TATA-box
BamWNK8	1759	1763	TATA-box
BamWNK8	269	276	GARE-motif
BamWNK8	971	978	GARE-motif
BamWNK8	1176	1183	GARE-motif
BamWNK9	1541	1548	GARE-motif
BamWNK9	161	167	Sp1
BamWNK9	215	222	TATA-box
BamWNK9	216	222	TATA-box
BamWNK9	217	222	TATA-box
BamWNK9	218	222	TATA-box
BamWNK9	254	258	TATA-box
BamWNK9	379	385	TATA-box
BamWNK9	380	386	TATA-box
BamWNK9	381	387	TATA-box
BamWNK9	382	386	TATA-box
BamWNK9	1360	1366	TATA-box
BamWNK9	1361	1365	TATA-box
BamWNK9	1458	1462	TATA-box
BamWNK9	1634	1638	TATA-box
BamWNK9	1815	1819	TATA-box
BamWNK9	1852	1859	TATA-box
BamWNK9	1853	1862	TATA-box
BamWNK9	1855	1861	TATA-box
BamWNK9	1857	1861	TATA-box
BamWNK9	1988	1994	TATA-box
BamWNK9	1989	1994	TATA-box
BamWNK9	1990	1994	TATA-box
BamWNK9	87	92	ABRE
BamWNK9	102	111	ABRE
BamWNK10	504	510	ABRE
BamWNK10	1772	1778	ABRE
BamWNK10	693	698	ABRE
BamWNK10	788	796	ABRE
BamWNK10	789	794	ABRE
BamWNK10	927	933	ABRE
BamWNK10	928	933	ABRE
BamWNK10	97	101	TATA-box
BamWNK10	193	199	TATA-box
BamWNK10	195	199	TATA-box
BamWNK10	208	212	TATA-box
BamWNK10	248	252	TATA-box
BamWNK10	277	283	TATA-box
BamWNK10	278	282	TATA-box
BamWNK10	349	353	TATA-box
BamWNK10	379	383	TATA-box
BamWNK10	399	405	TATA-box
BamWNK10	400	404	TATA-box
BamWNK10	428	434	TATA-box
BamWNK10	429	433	TATA-box
BamWNK10	1154	1160	TATA-box
BamWNK10	1156	1160	TATA-box
BamWNK10	1188	1194	TATA-box
BamWNK10	1190	1194	TATA-box
BamWNK10	1238	1244	TATA-box
BamWNK10	1240	1246	TATA-box
BamWNK10	1241	1247	TATA-box
BamWNK10	1242	1246	TATA-box
BamWNK10	1390	1398	TATA-box
BamWNK10	1395	1401	TATA-box
BamWNK10	1396	1400	TATA-box
BamWNK10	1441	1447	TATA-box
BamWNK10	1442	1448	TATA-box
BamWNK10	1443	1449	TATA-box
BamWNK10	1444	1448	TATA-box
BamWNK10	1481	1487	TATA-box
BamWNK10	1482	1487	TATA-box
BamWNK10	1483	1487	TATA-box
BamWNK10	1504	1513	TATA-box
BamWNK10	1505	1512	TATA-box
BamWNK10	1506	1512	TATA-box
BamWNK10	1507	1512	TATA-box
BamWNK10	1508	1512	TATA-box
BamWNK10	1581	1586	TATA-box
BamWNK10	1582	1586	TATA-box
BamWNK10	1881	1888	TATA-box
BamWNK10	677	683	Sp1
BamWNK12	1809	1818	circadian
BamWNK12	272	276	TATA-box
BamWNK12	296	302	TATA-box
BamWNK12	297	302	TATA-box
BamWNK12	298	302	TATA-box
BamWNK12	382	388	TATA-box
BamWNK12	383	387	TATA-box
BamWNK12	408	417	TATA-box
BamWNK12	443	451	TATA-box
BamWNK12	455	462	TATA-box
BamWNK12	456	462	TATA-box
BamWNK12	457	462	TATA-box
BamWNK12	458	462	TATA-box
BamWNK12	485	491	TATA-box
BamWNK12	486	491	TATA-box
BamWNK12	487	491	TATA-box
BamWNK13	1484	1490	Sp1
BamWNK13	1930	1936	Sp1
BamWNK13	243	249	TATA-box
BamWNK13	244	248	TATA-box
BamWNK13	1064	1070	TATA-box
BamWNK13	1066	1070	TATA-box
BamWNK13	1140	1146	TATA-box
BamWNK13	1141	1147	TATA-box
BamWNK13	1142	1148	TATA-box
BamWNK13	1143	1149	TATA-box
BamWNK13	1144	1148	TATA-box
BamWNK13	1234	1241	TATA-box
BamWNK13	1246	1250	TATA-box
BamWNK13	1299	1303	TATA-box
BamWNK13	280	289	ABRE
BamWNK13	1507	1512	ABRE
BamWNK13	1828	1833	ABRE
BamWNK13	223	230	GARE-motif
GanWNK1	620	626	TATA-box
GanWNK1	621	625	TATA-box
GanWNK1	626	632	TATA-box
GanWNK1	627	631	TATA-box
GanWNK1	638	645	TATA-box
GanWNK1	649	655	TATA-box
GanWNK1	650	654	TATA-box
GanWNK1	673	681	TATA-box
GanWNK1	718	724	TATA-box
GanWNK1	720	726	TATA-box
GanWNK1	721	727	TATA-box
GanWNK1	722	726	TATA-box
GanWNK1	731	735	TATA-box
GanWNK1	1236	1240	TATA-box
GanWNK1	1626	1632	TATA-box
GanWNK1	1627	1631	TATA-box
GanWNK1	1688	1694	TATA-box
GanWNK1	1689	1694	TATA-box
GanWNK1	1690	1694	TATA-box
GanWNK1	258	267	ABRE
GanWNK1	1414	1419	ABRE
GanWNK1	1420	1425	ABRE
GanWNK1	1850	1855	ABRE
GanWNK2	1727	1732	ABRE
GanWNK2	1994	2000	Sp1
GanWNK2	216	224	TATA-box
GanWNK2	466	470	TATA-box
GanWNK2	680	684	TATA-box
GanWNK2	733	737	TATA-box
GanWNK2	885	892	TATA-box
GanWNK2	1014	1018	TATA-box
GanWNK2	1130	1137	TATA-box
GanWNK2	1131	1137	TATA-box
GanWNK2	1132	1137	TATA-box
GanWNK2	1133	1137	TATA-box
GanWNK2	1292	1299	TATA-box
GanWNK2	1319	1326	TATA-box
GanWNK2	1320	1326	TATA-box
GanWNK2	1321	1326	TATA-box
GanWNK2	1322	1326	TATA-box
GanWNK2	1550	1554	TATA-box
GanWNK2	1552	1559	TATA-box
GanWNK2	1584	1590	TATA-box
GanWNK2	1585	1590	TATA-box
GanWNK2	1586	1590	TATA-box
GanWNK2	1660	1666	TATA-box
GanWNK2	1661	1666	TATA-box
GanWNK2	1662	1666	TATA-box
GanWNK2	1864	1868	TATA-box
GanWNK2	1976	1982	TATA-box
GanWNK2	559	565	TATA-box
GanWNK3	1115	1121	TATA-box
GanWNK3	1116	1120	TATA-box
GanWNK3	288	297	ABRE
GanWNK3	399	404	ABRE
GanWNK3	1125	1130	ABRE
GanWNK3	1983	1992	ABRE
GanWNK3	1985	1990	ABRE
GanWNK5	220	224	TATA-box
GanWNK6	231	237	Sp1
GanWNK6	560	566	Sp1
GanWNK6	273	277	TATA-box
GanWNK6	680	684	TATA-box
GanWNK6	846	853	TATA-box
GanWNK6	974	983	TATA-box
GanWNK6	975	982	TATA-box
GanWNK6	976	982	TATA-box
GanWNK6	977	982	TATA-box
GanWNK6	978	982	TATA-box
GanWNK6	1059	1068	TATA-box
GanWNK6	1167	1171	TATA-box
GanWNK6	1233	1237	TATA-box
GanWNK6	480	489	ABRE
GanWNK6	1568	1573	ABRE
GmWNK1	1618	1623	ABRE
GmWNK1	62	68	TATA-box
GmWNK1	63	67	TATA-box
GmWNK1	70	76	TATA-box
GmWNK1	71	75	TATA-box
GmWNK1	100	104	TATA-box
GmWNK1	160	167	TATA-box
GmWNK1	161	167	TATA-box
GmWNK1	162	167	TATA-box
GmWNK1	163	167	TATA-box
GmWNK1	442	448	TATA-box
GmWNK1	443	448	TATA-box
GmWNK1	444	448	TATA-box
GmWNK1	459	464	TATA-box
GmWNK1	460	464	TATA-box
GmWNK1	469	475	TATA-box
GmWNK1	470	475	TATA-box
GmWNK1	471	475	TATA-box
GmWNK1	481	485	TATA-box
GmWNK1	587	593	TATA-box
GmWNK1	588	593	TATA-box
GmWNK1	589	593	TATA-box
GmWNK1	605	612	TATA-box
GmWNK1	606	612	TATA-box
GmWNK1	607	612	TATA-box
GmWNK1	608	612	TATA-box
GmWNK1	672	676	TATA-box
GmWNK1	708	717	TATA-box
GmWNK1	709	716	TATA-box
GmWNK1	710	716	TATA-box
GmWNK1	711	718	TATA-box
GmWNK1	712	718	TATA-box
GmWNK1	713	719	TATA-box
GmWNK1	714	718	TATA-box
GmWNK1	737	744	TATA-box
GmWNK1	779	787	TATA-box
GmWNK1	780	787	TATA-box
GmWNK1	781	787	TATA-box
GmWNK1	782	787	TATA-box
GmWNK1	783	787	TATA-box
GmWNK1	794	801	TATA-box
GmWNK1	795	801	TATA-box
GmWNK1	796	803	TATA-box
GmWNK1	797	803	TATA-box
GmWNK1	798	804	TATA-box
GmWNK1	799	805	TATA-box
GmWNK1	800	806	TATA-box
GmWNK1	801	807	TATA-box
GmWNK1	802	808	TATA-box
GmWNK1	803	809	TATA-box
GmWNK1	804	810	TATA-box
GmWNK1	805	809	TATA-box
GmWNK1	831	837	TATA-box
GmWNK1	832	837	TATA-box
GmWNK1	833	837	TATA-box
GmWNK1	943	950	TATA-box
GmWNK1	1092	1096	TATA-box
GmWNK1	1115	1121	TATA-box
GmWNK1	1117	1121	TATA-box
GmWNK1	1227	1231	TATA-box
GmWNK1	1871	1880	TATA-box
GmWNK1	1872	1879	TATA-box
GmWNK1	1873	1879	TATA-box
GmWNK1	1874	1879	TATA-box
GmWNK1	1875	1879	TATA-box
GmWNK2	38	46	TATA-box
GmWNK2	39	46	TATA-box
GmWNK2	40	46	TATA-box
GmWNK2	41	46	TATA-box
GmWNK2	42	46	TATA-box
GmWNK2	47	53	TATA-box
GmWNK2	48	53	TATA-box
GmWNK2	49	53	TATA-box
GmWNK2	152	156	TATA-box
GmWNK2	163	167	TATA-box
GmWNK2	203	207	TATA-box
GmWNK2	284	288	TATA-box
GmWNK2	497	506	TATA-box
GmWNK2	498	505	TATA-box
GmWNK2	499	508	TATA-box
GmWNK2	500	507	TATA-box
GmWNK2	501	507	TATA-box
GmWNK2	503	507	TATA-box
GmWNK2	614	621	TATA-box
GmWNK2	615	621	TATA-box
GmWNK2	616	621	TATA-box
GmWNK2	617	621	TATA-box
GmWNK2	777	784	TATA-box
GmWNK2	981	990	TATA-box
GmWNK2	1042	1048	TATA-box
GmWNK2	1043	1047	TATA-box
GmWNK2	1104	1109	TATA-box
GmWNK2	1105	1109	TATA-box
GmWNK2	1156	1162	TATA-box
GmWNK2	1157	1161	TATA-box
GmWNK2	1193	1200	TATA-box
GmWNK2	1196	1202	TATA-box
GmWNK2	1198	1202	TATA-box
GmWNK2	1385	1391	TATA-box
GmWNK2	1386	1390	TATA-box
GmWNK2	1593	1599	TATA-box
GmWNK2	1594	1600	TATA-box
GmWNK2	1595	1601	TATA-box
GmWNK2	1596	1600	TATA-box
GmWNK2	1605	1612	TATA-box
GmWNK2	1606	1612	TATA-box
GmWNK2	1607	1614	TATA-box
GmWNK2	1608	1614	TATA-box
GmWNK2	1609	1615	TATA-box
GmWNK2	1610	1614	TATA-box
GmWNK2	1616	1623	TATA-box
GmWNK2	1617	1623	TATA-box
GmWNK2	1618	1625	TATA-box
GmWNK2	1619	1625	TATA-box
GmWNK2	1620	1626	TATA-box
GmWNK2	1621	1625	TATA-box
GmWNK2	1623	1631	TATA-box
GmWNK2	1624	1631	TATA-box
GmWNK2	1625	1631	TATA-box
GmWNK2	1626	1631	TATA-box
GmWNK2	1627	1631	TATA-box
GmWNK2	1659	1664	TATA-box
GmWNK2	1660	1664	TATA-box
GmWNK2	1677	1683	TATA-box
GmWNK2	1678	1683	TATA-box
GmWNK2	1679	1683	TATA-box
GmWNK2	1719	1725	TATA-box
GmWNK2	1720	1725	TATA-box
GmWNK2	1721	1725	TATA-box
GmWNK2	1728	1734	TATA-box
GmWNK2	1730	1734	TATA-box
GmWNK2	1778	1784	TATA-box
GmWNK2	1779	1783	TATA-box
GmWNK2	1814	1820	TATA-box
GmWNK2	1815	1820	TATA-box
GmWNK2	1816	1820	TATA-box
GmWNK2	1822	1828	TATA-box
GmWNK2	1823	1827	TATA-box
GmWNK2	1868	1874	TATA-box
GmWNK2	1869	1873	TATA-box
GmWNK2	1889	1896	TATA-box
GmWNK2	1890	1896	TATA-box
GmWNK2	1891	1896	TATA-box
GmWNK2	1892	1896	TATA-box
GmWNK2	1914	1920	TATA-box
GmWNK2	1915	1919	TATA-box
GmWNK2	1960	1966	TATA-box
GmWNK2	1961	1967	TATA-box
GmWNK2	1962	1968	TATA-box
GmWNK2	1963	1967	TATA-box
GmWNK2	1975	1981	TATA-box
GmWNK2	1976	1981	TATA-box
GmWNK2	1977	1981	TATA-box
GmWNK2	241	248	P-box
GmWNK3	1	8	TATA-box
GmWNK3	2	8	TATA-box
GmWNK3	3	8	TATA-box
GmWNK3	4	8	TATA-box
GmWNK3	184	190	TATA-box
GmWNK3	185	190	TATA-box
GmWNK3	186	190	TATA-box
GmWNK3	199	208	TATA-box
GmWNK3	200	207	TATA-box
GmWNK3	201	207	TATA-box
GmWNK3	202	209	TATA-box
GmWNK3	203	209	TATA-box
GmWNK3	204	210	TATA-box
GmWNK3	205	209	TATA-box
GmWNK3	211	215	TATA-box
GmWNK3	216	222	TATA-box
GmWNK3	217	222	TATA-box
GmWNK3	218	222	TATA-box
GmWNK3	222	228	TATA-box
GmWNK3	223	228	TATA-box
GmWNK3	224	228	TATA-box
GmWNK3	253	259	TATA-box
GmWNK3	254	259	TATA-box
GmWNK3	255	259	TATA-box
GmWNK3	279	286	TATA-box
GmWNK3	280	286	TATA-box
GmWNK3	281	286	TATA-box
GmWNK3	282	286	TATA-box
GmWNK3	512	521	TATA-box
GmWNK3	513	520	TATA-box
GmWNK3	514	520	TATA-box
GmWNK3	515	522	TATA-box
GmWNK3	516	522	TATA-box
GmWNK3	518	522	TATA-box
GmWNK3	558	564	TATA-box
GmWNK3	559	563	TATA-box
GmWNK3	590	597	TATA-box
GmWNK3	591	597	TATA-box
GmWNK3	592	599	TATA-box
GmWNK3	593	599	TATA-box
GmWNK3	594	600	TATA-box
GmWNK3	595	601	TATA-box
GmWNK3	596	602	TATA-box
GmWNK3	597	603	TATA-box
GmWNK3	598	604	TATA-box
GmWNK3	599	605	TATA-box
GmWNK3	600	606	TATA-box
GmWNK3	601	607	TATA-box
GmWNK3	602	608	TATA-box
GmWNK3	603	609	TATA-box
GmWNK3	604	610	TATA-box
GmWNK3	605	611	TATA-box
GmWNK3	606	612	TATA-box
GmWNK3	607	613	TATA-box
GmWNK3	608	614	TATA-box
GmWNK3	609	615	TATA-box
GmWNK3	610	616	TATA-box
GmWNK3	611	617	TATA-box
GmWNK3	612	618	TATA-box
GmWNK3	613	619	TATA-box
GmWNK3	614	620	TATA-box
GmWNK3	615	621	TATA-box
GmWNK3	616	622	TATA-box
GmWNK3	617	623	TATA-box
GmWNK3	618	624	TATA-box
GmWNK3	619	625	TATA-box
GmWNK3	620	626	TATA-box
GmWNK3	621	625	TATA-box
GmWNK3	728	734	TATA-box
GmWNK3	729	733	TATA-box
GmWNK3	813	821	TATA-box
GmWNK3	826	832	TATA-box
GmWNK3	827	831	TATA-box
GmWNK3	841	846	TATA-box
GmWNK3	842	846	TATA-box
GmWNK3	854	860	TATA-box
GmWNK3	855	859	TATA-box
GmWNK3	859	866	TATA-box
GmWNK3	860	866	TATA-box
GmWNK3	861	866	TATA-box
GmWNK3	862	866	TATA-box
GmWNK3	1036	1042	TATA-box
GmWNK3	1037	1041	TATA-box
GmWNK3	1340	1346	TATA-box
GmWNK3	1341	1347	TATA-box
GmWNK3	1342	1348	TATA-box
GmWNK3	1343	1349	TATA-box
GmWNK3	1344	1350	TATA-box
GmWNK3	1345	1349	TATA-box
GmWNK3	1358	1366	TATA-box
GmWNK3	1413	1425	TATA-box
GmWNK3	1421	1427	TATA-box
GmWNK3	1422	1426	TATA-box
GmWNK3	1448	1456	TATA-box
GmWNK3	1580	1586	TATA-box
GmWNK3	1581	1585	TATA-box
GmWNK3	1621	1627	TATA-box
GmWNK3	1623	1629	TATA-box
GmWNK3	1624	1630	TATA-box
GmWNK3	1625	1629	TATA-box
GmWNK3	1692	1698	TATA-box
GmWNK3	1693	1698	TATA-box
GmWNK3	1694	1698	TATA-box
GmWNK3	1749	1757	TATA-box
GmWNK3	1750	1757	TATA-box
GmWNK3	1751	1757	TATA-box
GmWNK3	1752	1757	TATA-box
GmWNK3	1753	1757	TATA-box
GmWNK3	1769	1775	TATA-box
GmWNK3	1770	1774	TATA-box
GmWNK3	1778	1784	TATA-box
GmWNK3	1779	1783	TATA-box
GmWNK3	1858	1864	TATA-box
GmWNK3	1859	1864	TATA-box
GmWNK3	1860	1864	TATA-box
GmWNK3	1936	1940	TATA-box
GmWNK3	1949	1956	TATA-box
GmWNK3	1950	1956	TATA-box
GmWNK3	1951	1956	TATA-box
GmWNK3	1952	1956	TATA-box
GmWNK3	1977	1985	TATA-box
GmWNK3	1982	1988	TATA-box
GmWNK3	1983	1987	TATA-box
GmWNK3	756	765	TCA
GmWNK3	1545	1554	TCA
GmWNK3	1876	1883	P-box
GmWNK4	2	14	TATA-box
GmWNK4	4	10	TATA-box
GmWNK4	5	11	TATA-box
GmWNK4	6	12	TATA-box
GmWNK4	7	13	TATA-box
GmWNK4	8	14	TATA-box
GmWNK4	9	15	TATA-box
GmWNK4	10	16	TATA-box
GmWNK4	11	17	TATA-box
GmWNK4	12	18	TATA-box
GmWNK4	13	19	TATA-box
GmWNK4	14	20	TATA-box
GmWNK4	15	21	TATA-box
GmWNK4	16	22	TATA-box
GmWNK4	17	23	TATA-box
GmWNK4	18	24	TATA-box
GmWNK4	19	25	TATA-box
GmWNK4	20	26	TATA-box
GmWNK4	21	27	TATA-box
GmWNK4	22	28	TATA-box
GmWNK4	23	29	TATA-box
GmWNK4	24	30	TATA-box
GmWNK4	25	29	TATA-box
GmWNK4	86	90	TATA-box
GmWNK4	144	151	TATA-box
GmWNK4	145	151	TATA-box
GmWNK4	146	151	TATA-box
GmWNK4	147	151	TATA-box
GmWNK4	150	156	TATA-box
GmWNK4	151	156	TATA-box
GmWNK4	152	156	TATA-box
GmWNK4	174	178	TATA-box
GmWNK4	245	250	TATA-box
GmWNK4	246	250	TATA-box
GmWNK4	346	353	TATA-box
GmWNK4	347	353	TATA-box
GmWNK4	348	353	TATA-box
GmWNK4	349	353	TATA-box
GmWNK4	415	424	TATA-box
GmWNK4	416	422	TATA-box
GmWNK4	417	424	TATA-box
GmWNK4	418	424	TATA-box
GmWNK4	419	425	TATA-box
GmWNK4	420	426	TATA-box
GmWNK4	421	427	TATA-box
GmWNK4	422	428	TATA-box
GmWNK4	423	429	TATA-box
GmWNK4	424	430	TATA-box
GmWNK4	425	431	TATA-box
GmWNK4	426	432	TATA-box
GmWNK4	427	433	TATA-box
GmWNK4	428	434	TATA-box
GmWNK4	429	435	TATA-box
GmWNK4	430	436	TATA-box
GmWNK4	431	437	TATA-box
GmWNK4	432	438	TATA-box
GmWNK4	433	439	TATA-box
GmWNK4	434	438	TATA-box
GmWNK4	594	598	TATA-box
GmWNK4	874	882	TATA-box
GmWNK4	878	884	TATA-box
GmWNK4	880	884	TATA-box
GmWNK4	1001	1007	TATA-box
GmWNK4	1002	1009	TATA-box
GmWNK4	1003	1009	TATA-box
GmWNK4	1004	1010	TATA-box
GmWNK4	1005	1009	TATA-box
GmWNK4	1030	1039	TATA-box
GmWNK4	1031	1037	TATA-box
GmWNK4	1032	1039	TATA-box
GmWNK4	1033	1039	TATA-box
GmWNK4	1034	1040	TATA-box
GmWNK4	1035	1039	TATA-box
GmWNK4	1197	1203	TATA-box
GmWNK4	1199	1203	TATA-box
GmWNK4	1211	1217	TATA-box
GmWNK4	1212	1216	TATA-box
GmWNK4	1302	1308	TATA-box
GmWNK4	1303	1309	TATA-box
GmWNK4	1304	1308	TATA-box
GmWNK4	1314	1318	TATA-box
GmWNK4	1338	1344	TATA-box
GmWNK4	1339	1345	TATA-box
GmWNK4	1340	1344	TATA-box
GmWNK4	1349	1355	TATA-box
GmWNK4	1350	1357	TATA-box
GmWNK4	1351	1357	TATA-box
GmWNK4	1352	1358	TATA-box
GmWNK4	1353	1359	TATA-box
GmWNK4	1354	1360	TATA-box
GmWNK4	1355	1359	TATA-box
GmWNK4	1399	1403	TATA-box
GmWNK4	1565	1573	TATA-box
GmWNK4	1721	1725	TATA-box
GmWNK4	1744	1757	TATA-box
GmWNK4	1746	1752	TATA-box
GmWNK4	1747	1751	TATA-box
GmWNK4	1752	1758	TATA-box
GmWNK4	1753	1757	TATA-box
GmWNK4	1799	1807	TATA-box
GmWNK4	1819	1826	TATA-box
GmWNK4	1820	1826	TATA-box
GmWNK4	1821	1827	TATA-box
GmWNK4	1822	1826	TATA-box
GmWNK4	1973	1977	TATA-box
GmWNK4	1978	1984	TATA-box
GmWNK4	1979	1985	TATA-box
GmWNK4	1980	1986	TATA-box
GmWNK4	1981	1985	TATA-box
GmWNK4	1109	1116	P-box
GmWNK4	1903	1912	ABRE
GmWNK4	1275	1284	TCA
GmWNK4	1855	1864	TCA
GmWNK5	271	277	TATA-box
GmWNK5	272	278	TATA-box
GmWNK5	273	279	TATA-box
GmWNK5	274	280	TATA-box
GmWNK5	275	281	TATA-box
GmWNK5	276	282	TATA-box
GmWNK5	277	283	TATA-box
GmWNK5	278	284	TATA-box
GmWNK5	279	285	TATA-box
GmWNK5	280	286	TATA-box
GmWNK5	281	287	TATA-box
GmWNK5	282	288	TATA-box
GmWNK5	283	289	TATA-box
GmWNK5	284	290	TATA-box
GmWNK5	285	291	TATA-box
GmWNK5	286	292	TATA-box
GmWNK5	287	293	TATA-box
GmWNK5	288	294	TATA-box
GmWNK5	289	295	TATA-box
GmWNK5	290	296	TATA-box
GmWNK5	291	297	TATA-box
GmWNK5	292	298	TATA-box
GmWNK5	293	299	TATA-box
GmWNK5	294	300	TATA-box
GmWNK5	295	301	TATA-box
GmWNK5	296	302	TATA-box
GmWNK5	297	303	TATA-box
GmWNK5	298	302	TATA-box
GmWNK5	301	307	TATA-box
GmWNK5	302	307	TATA-box
GmWNK5	303	307	TATA-box
GmWNK5	533	539	TATA-box
GmWNK5	534	538	TATA-box
GmWNK5	538	544	TATA-box
GmWNK5	539	543	TATA-box
GmWNK5	563	572	TATA-box
GmWNK5	564	571	TATA-box
GmWNK5	565	571	TATA-box
GmWNK5	566	573	TATA-box
GmWNK5	567	573	TATA-box
GmWNK5	568	574	TATA-box
GmWNK5	569	573	TATA-box
GmWNK5	576	583	TATA-box
GmWNK5	577	583	TATA-box
GmWNK5	578	583	TATA-box
GmWNK5	579	583	TATA-box
GmWNK5	788	795	TATA-box
GmWNK5	789	795	TATA-box
GmWNK5	790	795	TATA-box
GmWNK5	791	795	TATA-box
GmWNK5	1114	1118	TATA-box
GmWNK5	1369	1375	TATA-box
GmWNK5	1370	1376	TATA-box
GmWNK5	1372	1376	TATA-box
GmWNK5	1382	1391	TATA-box
GmWNK5	1397	1402	TATA-box
GmWNK5	1398	1402	TATA-box
GmWNK5	1443	1449	TATA-box
GmWNK5	1444	1448	TATA-box
GmWNK5	1464	1470	TATA-box
GmWNK5	1466	1470	TATA-box
GmWNK5	1599	1608	TATA-box
GmWNK5	1601	1605	TATA-box
GmWNK5	1663	1669	TATA-box
GmWNK5	1664	1670	TATA-box
GmWNK5	1665	1671	TATA-box
GmWNK5	1666	1670	TATA-box
GmWNK5	1751	1757	TATA-box
GmWNK5	1752	1759	TATA-box
GmWNK5	1753	1759	TATA-box
GmWNK5	1754	1760	TATA-box
GmWNK5	1755	1761	TATA-box
GmWNK5	1756	1762	TATA-box
GmWNK5	1757	1763	TATA-box
GmWNK5	1758	1764	TATA-box
GmWNK5	1759	1765	TATA-box
GmWNK5	1760	1766	TATA-box
GmWNK5	1761	1767	TATA-box
GmWNK5	1762	1768	TATA-box
GmWNK5	1763	1769	TATA-box
GmWNK5	1764	1770	TATA-box
GmWNK5	1765	1771	TATA-box
GmWNK5	1766	1772	TATA-box
GmWNK5	1767	1773	TATA-box
GmWNK5	1768	1774	TATA-box
GmWNK5	1769	1775	TATA-box
GmWNK5	1770	1776	TATA-box
GmWNK5	1771	1777	TATA-box
GmWNK5	1772	1778	TATA-box
GmWNK5	1773	1779	TATA-box
GmWNK5	1774	1780	TATA-box
GmWNK5	1775	1781	TATA-box
GmWNK5	1776	1782	TATA-box
GmWNK5	1777	1783	TATA-box
GmWNK5	1778	1784	TATA-box
GmWNK5	1779	1785	TATA-box
GmWNK5	1780	1786	TATA-box
GmWNK5	1781	1787	TATA-box
GmWNK5	1782	1788	TATA-box
GmWNK5	1783	1789	TATA-box
GmWNK5	1784	1790	TATA-box
GmWNK5	1785	1791	TATA-box
GmWNK5	1786	1792	TATA-box
GmWNK5	1787	1793	TATA-box
GmWNK5	1788	1794	TATA-box
GmWNK5	1789	1793	TATA-box
GmWNK5	1799	1806	TATA-box
GmWNK5	1800	1806	TATA-box
GmWNK5	1801	1807	TATA-box
GmWNK5	1802	1806	TATA-box
GmWNK5	1821	1833	TATA-box
GmWNK5	1823	1831	TATA-box
GmWNK5	1824	1831	TATA-box
GmWNK5	1825	1831	TATA-box
GmWNK5	1826	1831	TATA-box
GmWNK5	1827	1831	TATA-box
GmWNK5	1840	1846	TATA-box
GmWNK5	1841	1845	TATA-box
GmWNK5	1844	1850	TATA-box
GmWNK5	1845	1852	TATA-box
GmWNK5	1846	1852	TATA-box
GmWNK5	1847	1853	TATA-box
GmWNK5	1848	1852	TATA-box
GmWNK5	1906	1911	TATA-box
GmWNK5	1907	1911	TATA-box
GmWNK5	1959	1965	TATA-box
GmWNK5	1960	1966	TATA-box
GmWNK5	1961	1967	TATA-box
GmWNK5	1962	1968	TATA-box
GmWNK5	1963	1969	TATA-box
GmWNK5	1964	1970	TATA-box
GmWNK5	1965	1971	TATA-box
GmWNK5	1966	1972	TATA-box
GmWNK5	1967	1973	TATA-box
GmWNK5	1968	1974	TATA-box
GmWNK5	1969	1975	TATA-box
GmWNK5	1970	1976	TATA-box
GmWNK5	1971	1977	TATA-box
GmWNK5	1972	1978	TATA-box
GmWNK5	1973	1979	TATA-box
GmWNK5	1974	1980	TATA-box
GmWNK5	1975	1981	TATA-box
GmWNK5	1976	1982	TATA-box
GmWNK5	1977	1983	TATA-box
GmWNK5	1978	1984	TATA-box
GmWNK5	1979	1985	TATA-box
GmWNK5	1980	1986	TATA-box
GmWNK5	1981	1987	TATA-box
GmWNK5	1982	1988	TATA-box
GmWNK5	1983	1989	TATA-box
GmWNK5	1984	1990	TATA-box
GmWNK5	1985	1991	TATA-box
GmWNK5	1986	1992	TATA-box
GmWNK5	1987	1993	TATA-box
GmWNK5	1988	1994	TATA-box
GmWNK5	1989	1995	TATA-box
GmWNK5	1990	1994	TATA-box
GmWNK5	486	495	circadian
GmWNK6	9	16	TATA-box
GmWNK6	10	16	TATA-box
GmWNK6	11	16	TATA-box
GmWNK6	12	16	TATA-box
GmWNK6	241	249	TATA-box
GmWNK6	302	308	TATA-box
GmWNK6	303	308	TATA-box
GmWNK6	304	308	TATA-box
GmWNK6	342	346	TATA-box
GmWNK6	379	388	TATA-box
GmWNK6	382	389	TATA-box
GmWNK6	383	389	TATA-box
GmWNK6	384	389	TATA-box
GmWNK6	385	389	TATA-box
GmWNK6	483	490	TATA-box
GmWNK6	484	490	TATA-box
GmWNK6	485	490	TATA-box
GmWNK6	486	490	TATA-box
GmWNK6	503	511	TATA-box
GmWNK6	526	532	TATA-box
GmWNK6	527	532	TATA-box
GmWNK6	528	532	TATA-box
GmWNK6	671	678	TATA-box
GmWNK6	698	704	TATA-box
GmWNK6	699	704	TATA-box
GmWNK6	700	704	TATA-box
GmWNK6	855	861	TATA-box
GmWNK6	856	860	TATA-box
GmWNK6	933	939	TATA-box
GmWNK6	934	939	TATA-box
GmWNK6	935	939	TATA-box
GmWNK6	999	1005	TATA-box
GmWNK6	1000	1006	TATA-box
GmWNK6	1002	1006	TATA-box
GmWNK6	1147	1153	TATA-box
GmWNK6	1148	1152	TATA-box
GmWNK6	1159	1166	TATA-box
GmWNK6	1160	1166	TATA-box
GmWNK6	1161	1166	TATA-box
GmWNK6	1162	1166	TATA-box
GmWNK6	1308	1312	TATA-box
GmWNK6	1326	1332	TATA-box
GmWNK6	1327	1331	TATA-box
GmWNK6	1361	1367	TATA-box
GmWNK6	1362	1368	TATA-box
GmWNK6	1363	1369	TATA-box
GmWNK6	1364	1370	TATA-box
GmWNK6	1366	1370	TATA-box
GmWNK6	1437	1443	TATA-box
GmWNK6	1438	1443	TATA-box
GmWNK6	1439	1443	TATA-box
GmWNK6	1489	1495	TATA-box
GmWNK6	1490	1495	TATA-box
GmWNK6	1491	1495	TATA-box
GmWNK6	1497	1504	TATA-box
GmWNK6	1665	1671	TATA-box
GmWNK6	1666	1670	TATA-box
GmWNK6	1723	1730	TATA-box
GmWNK6	1724	1730	TATA-box
GmWNK6	1725	1730	TATA-box
GmWNK6	1726	1730	TATA-box
GmWNK6	1733	1740	TATA-box
GmWNK6	1734	1740	TATA-box
GmWNK6	1735	1740	TATA-box
GmWNK6	1736	1740	TATA-box
GmWNK6	1791	1797	TATA-box
GmWNK6	1792	1797	TATA-box
GmWNK6	1793	1797	TATA-box
GmWNK6	1895	1902	TATA-box
GmWNK6	1896	1902	TATA-box
GmWNK6	1897	1902	TATA-box
GmWNK6	1898	1902	TATA-box
GmWNK6	1938	1944	TATA-box
GmWNK6	1939	1943	TATA-box
GmWNK6	756	761	ABRE
GmWNK6	1227	1234	P-box
GmWNK8	1647	1656	circadian
GmWNK8	68	73	ABRE
GmWNK8	74	80	TATA-box
GmWNK8	76	80	TATA-box
GmWNK8	138	142	TATA-box
GmWNK8	322	328	TATA-box
GmWNK8	323	329	TATA-box
GmWNK8	324	328	TATA-box
GmWNK8	340	344	TATA-box
GmWNK8	361	365	TATA-box
GmWNK8	398	404	TATA-box
GmWNK8	399	403	TATA-box
GmWNK8	423	431	TATA-box
GmWNK8	445	451	TATA-box
GmWNK8	446	452	TATA-box
GmWNK8	447	453	TATA-box
GmWNK8	448	452	TATA-box
GmWNK8	524	530	TATA-box
GmWNK8	525	529	TATA-box
GmWNK8	538	544	TATA-box
GmWNK8	539	544	TATA-box
GmWNK8	540	544	TATA-box
GmWNK8	575	582	TATA-box
GmWNK8	576	582	TATA-box
GmWNK8	577	582	TATA-box
GmWNK8	578	582	TATA-box
GmWNK8	608	614	TATA-box
GmWNK8	609	613	TATA-box
GmWNK8	631	637	TATA-box
GmWNK8	632	636	TATA-box
GmWNK8	717	724	TATA-box
GmWNK8	718	724	TATA-box
GmWNK8	719	726	TATA-box
GmWNK8	720	726	TATA-box
GmWNK8	721	727	TATA-box
GmWNK8	722	728	TATA-box
GmWNK8	723	729	TATA-box
GmWNK8	724	730	TATA-box
GmWNK8	725	731	TATA-box
GmWNK8	726	730	TATA-box
GmWNK8	794	800	TATA-box
GmWNK8	795	799	TATA-box
GmWNK8	804	811	TATA-box
GmWNK8	805	811	TATA-box
GmWNK8	806	811	TATA-box
GmWNK8	807	811	TATA-box
GmWNK8	886	893	TATA-box
GmWNK8	887	893	TATA-box
GmWNK8	888	895	TATA-box
GmWNK8	889	895	TATA-box
GmWNK8	890	896	TATA-box
GmWNK8	891	895	TATA-box
GmWNK8	947	954	TATA-box
GmWNK8	948	954	TATA-box
GmWNK8	949	956	TATA-box
GmWNK8	950	956	TATA-box
GmWNK8	951	957	TATA-box
GmWNK8	952	956	TATA-box
GmWNK8	971	977	TATA-box
GmWNK8	972	978	TATA-box
GmWNK8	974	978	TATA-box
GmWNK8	1000	1008	TATA-box
GmWNK8	1005	1011	TATA-box
GmWNK8	1006	1012	TATA-box
GmWNK8	1007	1013	TATA-box
GmWNK8	1008	1012	TATA-box
GmWNK8	1014	1019	TATA-box
GmWNK8	1015	1019	TATA-box
GmWNK8	1017	1025	TATA-box
GmWNK8	1041	1046	TATA-box
GmWNK8	1042	1046	TATA-box
GmWNK8	1103	1110	TATA-box
GmWNK8	1104	1110	TATA-box
GmWNK8	1105	1110	TATA-box
GmWNK8	1106	1110	TATA-box
GmWNK8	1143	1149	TATA-box
GmWNK8	1144	1148	TATA-box
GmWNK8	1198	1203	TATA-box
GmWNK8	1199	1203	TATA-box
GmWNK8	1316	1322	TATA-box
GmWNK8	1318	1322	TATA-box
GmWNK8	1330	1336	TATA-box
GmWNK8	1332	1336	TATA-box
GmWNK8	1396	1400	TATA-box
GmWNK8	1439	1445	TATA-box
GmWNK8	1440	1446	TATA-box
GmWNK8	1442	1446	TATA-box
GmWNK8	1449	1456	TATA-box
GmWNK8	1450	1456	TATA-box
GmWNK8	1451	1458	TATA-box
GmWNK8	1452	1458	TATA-box
GmWNK8	1453	1459	TATA-box
GmWNK8	1454	1460	TATA-box
GmWNK8	1455	1461	TATA-box
GmWNK8	1456	1462	TATA-box
GmWNK8	1457	1463	TATA-box
GmWNK8	1458	1464	TATA-box
GmWNK8	1459	1465	TATA-box
GmWNK8	1460	1466	TATA-box
GmWNK8	1461	1467	TATA-box
GmWNK8	1462	1468	TATA-box
GmWNK8	1463	1469	TATA-box
GmWNK8	1464	1470	TATA-box
GmWNK8	1465	1471	TATA-box
GmWNK8	1466	1472	TATA-box
GmWNK8	1467	1473	TATA-box
GmWNK8	1468	1474	TATA-box
GmWNK8	1469	1475	TATA-box
GmWNK8	1470	1476	TATA-box
GmWNK8	1471	1477	TATA-box
GmWNK8	1472	1478	TATA-box
GmWNK8	1473	1479	TATA-box
GmWNK8	1474	1480	TATA-box
GmWNK8	1475	1481	TATA-box
GmWNK8	1476	1482	TATA-box
GmWNK8	1477	1483	TATA-box
GmWNK8	1478	1484	TATA-box
GmWNK8	1479	1485	TATA-box
GmWNK8	1480	1486	TATA-box
GmWNK8	1481	1487	TATA-box
GmWNK8	1482	1488	TATA-box
GmWNK8	1483	1489	TATA-box
GmWNK8	1484	1490	TATA-box
GmWNK8	1485	1491	TATA-box
GmWNK8	1486	1492	TATA-box
GmWNK8	1487	1493	TATA-box
GmWNK8	1488	1494	TATA-box
GmWNK8	1489	1495	TATA-box
GmWNK8	1490	1496	TATA-box
GmWNK8	1491	1497	TATA-box
GmWNK8	1492	1498	TATA-box
GmWNK8	1493	1499	TATA-box
GmWNK8	1494	1498	TATA-box
GmWNK8	1497	1503	TATA-box
GmWNK8	1498	1503	TATA-box
GmWNK8	1499	1503	TATA-box
GmWNK8	1542	1550	TATA-box
GmWNK8	1543	1550	TATA-box
GmWNK8	1544	1550	TATA-box
GmWNK8	1545	1550	TATA-box
GmWNK8	1546	1550	TATA-box
GmWNK8	1558	1564	TATA-box
GmWNK8	1559	1565	TATA-box
GmWNK8	1560	1564	TATA-box
GmWNK8	1744	1751	TATA-box
GmWNK8	1745	1751	TATA-box
GmWNK8	1746	1751	TATA-box
GmWNK8	1747	1751	TATA-box
GmWNK8	1750	1756	TATA-box
GmWNK8	1751	1756	TATA-box
GmWNK8	1752	1756	TATA-box
GmWNK8	1778	1784	TATA-box
GmWNK8	1779	1783	TATA-box
GmWNK8	1784	1792	TATA-box
GmWNK8	1823	1827	TATA-box
GmWNK8	1827	1833	TATA-box
GmWNK8	1828	1832	TATA-box
GmWNK8	1846	1852	TATA-box
GmWNK8	1847	1854	TATA-box
GmWNK8	1848	1854	TATA-box
GmWNK8	1849	1855	TATA-box
GmWNK8	1850	1854	TATA-box
GmWNK8	1861	1869	TATA-box
GmWNK8	1929	1938	TATA-box
GmWNK8	1991	1995	TATA-box
GmWNK8	21	27	TATA-box
GmWNK8	247	252	ABRE
GmWNK8	57	66	circadian
GmWNK8	407	413	Sp1
GmWNK8	983	990	GARE-motif
GmWNK8	1569	1576	GARE-motif
GmWNK8	22	26	TATA-box
GmWNK8	368	375	TATA-box
GmWNK8	385	389	TATA-box
GmWNK8	459	465	TATA-box
GmWNK8	460	467	TATA-box
GmWNK8	461	467	TATA-box
GmWNK8	462	468	TATA-box
GmWNK8	463	467	TATA-box
GmWNK8	536	542	TATA-box
GmWNK8	537	541	TATA-box
GmWNK8	628	637	TATA-box
GmWNK8	653	660	TATA-box
GmWNK8	654	660	TATA-box
GmWNK8	655	662	TATA-box
GmWNK8	656	662	TATA-box
GmWNK8	657	663	TATA-box
GmWNK8	658	664	TATA-box
GmWNK8	659	665	TATA-box
GmWNK8	660	666	TATA-box
GmWNK8	661	667	TATA-box
GmWNK8	662	668	TATA-box
GmWNK8	663	669	TATA-box
GmWNK8	664	670	TATA-box
GmWNK8	665	671	TATA-box
GmWNK8	666	672	TATA-box
GmWNK8	667	673	TATA-box
GmWNK8	668	674	TATA-box
GmWNK8	669	675	TATA-box
GmWNK8	670	676	TATA-box
GmWNK8	671	677	TATA-box
GmWNK8	672	678	TATA-box
GmWNK8	673	679	TATA-box
GmWNK8	674	680	TATA-box
GmWNK8	675	681	TATA-box
GmWNK8	676	682	TATA-box
GmWNK8	677	683	TATA-box
GmWNK8	678	690	TATA-box
GmWNK8	679	685	TATA-box
GmWNK8	680	686	TATA-box
GmWNK8	681	687	TATA-box
GmWNK8	682	688	TATA-box
GmWNK8	683	689	TATA-box
GmWNK8	684	688	TATA-box
GmWNK8	686	695	TATA-box
GmWNK8	687	694	TATA-box
GmWNK8	688	694	TATA-box
GmWNK8	689	696	TATA-box
GmWNK8	690	696	TATA-box
GmWNK8	691	697	TATA-box
GmWNK8	692	696	TATA-box
GmWNK8	709	713	TATA-box
GmWNK8	946	952	TATA-box
GmWNK8	947	952	TATA-box
GmWNK8	948	952	TATA-box
GmWNK8	1118	1123	TATA-box
GmWNK8	1119	1123	TATA-box
GmWNK8	1236	1242	TATA-box
GmWNK8	1238	1244	TATA-box
GmWNK8	1239	1245	TATA-box
GmWNK8	1240	1244	TATA-box
GmWNK8	1243	1249	TATA-box
GmWNK8	1244	1249	TATA-box
GmWNK8	1245	1249	TATA-box
GmWNK8	1251	1257	TATA-box
GmWNK8	1252	1256	TATA-box
GmWNK8	1289	1295	TATA-box
GmWNK8	1290	1294	TATA-box
GmWNK8	1347	1353	TATA-box
GmWNK8	1348	1354	TATA-box
GmWNK8	1349	1355	TATA-box
GmWNK8	1350	1354	TATA-box
GmWNK8	1376	1383	TATA-box
GmWNK8	1377	1383	TATA-box
GmWNK8	1378	1383	TATA-box
GmWNK8	1379	1391	TATA-box
GmWNK8	1381	1389	TATA-box
GmWNK8	1382	1389	TATA-box
GmWNK8	1383	1389	TATA-box
GmWNK8	1384	1389	TATA-box
GmWNK8	1385	1389	TATA-box
GmWNK8	1394	1401	TATA-box
GmWNK8	1395	1401	TATA-box
GmWNK8	1396	1401	TATA-box
GmWNK8	1397	1401	TATA-box
GmWNK8	1403	1407	TATA-box
GmWNK8	1407	1413	TATA-box
GmWNK8	1409	1413	TATA-box
GmWNK8	1426	1432	TATA-box
GmWNK8	1427	1432	TATA-box
GmWNK8	1428	1432	TATA-box
GmWNK8	1433	1437	TATA-box
GmWNK8	1454	1460	TATA-box
GmWNK8	1455	1462	TATA-box
GmWNK8	1456	1462	TATA-box
GmWNK8	1457	1463	TATA-box
GmWNK8	1458	1462	TATA-box
GmWNK8	1474	1480	TATA-box
GmWNK8	1475	1479	TATA-box
GmWNK9	94	100	TATA-box
GmWNK9	95	99	TATA-box
GmWNK9	102	108	TATA-box
GmWNK9	103	107	TATA-box
GmWNK9	285	291	TATA-box
GmWNK9	286	291	TATA-box
GmWNK9	287	291	TATA-box
GmWNK9	402	410	TATA-box
GmWNK9	406	414	TATA-box
GmWNK9	481	487	TATA-box
GmWNK9	483	487	TATA-box
GmWNK9	574	581	TATA-box
GmWNK9	575	581	TATA-box
GmWNK9	576	583	TATA-box
GmWNK9	577	583	TATA-box
GmWNK9	578	584	TATA-box
GmWNK9	579	585	TATA-box
GmWNK9	580	586	TATA-box
GmWNK9	581	587	TATA-box
GmWNK9	582	594	TATA-box
GmWNK9	583	589	TATA-box
GmWNK9	584	590	TATA-box
GmWNK9	585	589	TATA-box
GmWNK9	588	600	TATA-box
GmWNK9	590	596	TATA-box
GmWNK9	591	597	TATA-box
GmWNK9	592	598	TATA-box
GmWNK9	593	599	TATA-box
GmWNK9	594	600	TATA-box
GmWNK9	595	601	TATA-box
GmWNK9	596	602	TATA-box
GmWNK9	597	603	TATA-box
GmWNK9	598	604	TATA-box
GmWNK9	599	605	TATA-box
GmWNK9	600	606	TATA-box
GmWNK9	601	607	TATA-box
GmWNK9	602	608	TATA-box
GmWNK9	603	609	TATA-box
GmWNK9	604	610	TATA-box
GmWNK9	605	611	TATA-box
GmWNK9	606	612	TATA-box
GmWNK9	607	613	TATA-box
GmWNK9	608	614	TATA-box
GmWNK9	609	615	TATA-box
GmWNK9	610	616	TATA-box
GmWNK9	611	617	TATA-box
GmWNK9	612	618	TATA-box
GmWNK9	613	619	TATA-box
GmWNK9	614	620	TATA-box
GmWNK9	615	619	TATA-box
GmWNK9	632	638	TATA-box
GmWNK9	633	638	TATA-box
GmWNK9	634	638	TATA-box
GmWNK9	639	643	TATA-box
GmWNK9	652	658	TATA-box
GmWNK9	653	657	TATA-box
GmWNK9	656	665	TATA-box
GmWNK9	657	664	TATA-box
GmWNK9	658	664	TATA-box
GmWNK9	659	666	TATA-box
GmWNK9	660	666	TATA-box
GmWNK9	661	667	TATA-box
GmWNK9	662	666	TATA-box
GmWNK9	671	677	TATA-box
GmWNK9	672	676	TATA-box
GmWNK9	685	691	TATA-box
GmWNK9	686	691	TATA-box
GmWNK9	687	691	TATA-box
GmWNK9	698	704	TATA-box
GmWNK9	699	704	TATA-box
GmWNK9	700	704	TATA-box
GmWNK9	704	710	TATA-box
GmWNK9	705	709	TATA-box
GmWNK9	730	737	TATA-box
GmWNK9	731	737	TATA-box
GmWNK9	732	737	TATA-box
GmWNK9	733	737	TATA-box
GmWNK9	744	750	TATA-box
GmWNK9	745	752	TATA-box
GmWNK9	746	752	TATA-box
GmWNK9	747	753	TATA-box
GmWNK9	748	752	TATA-box
GmWNK9	774	783	TATA-box
GmWNK9	775	781	TATA-box
GmWNK9	776	780	TATA-box
GmWNK9	839	845	TATA-box
GmWNK9	840	844	TATA-box
GmWNK9	859	865	TATA-box
GmWNK9	860	867	TATA-box
GmWNK9	861	867	TATA-box
GmWNK9	863	867	TATA-box
GmWNK9	1002	1008	TATA-box
GmWNK9	1003	1007	TATA-box
GmWNK9	1011	1016	TATA-box
GmWNK9	1012	1016	TATA-box
GmWNK9	1101	1107	TATA-box
GmWNK9	1102	1106	TATA-box
GmWNK9	1183	1187	TATA-box
GmWNK9	1266	1272	TATA-box
GmWNK9	1267	1273	TATA-box
GmWNK9	1268	1274	TATA-box
GmWNK9	1269	1275	TATA-box
GmWNK9	1270	1276	TATA-box
GmWNK9	1271	1275	TATA-box
GmWNK9	1648	1654	TATA-box
GmWNK9	1649	1653	TATA-box
GmWNK9	1761	1767	TATA-box
GmWNK9	1762	1767	TATA-box
GmWNK9	1763	1767	TATA-box
GmWNK9	1768	1780	TATA-box
GmWNK9	1771	1778	TATA-box
GmWNK9	1772	1778	TATA-box
GmWNK9	1773	1778	TATA-box
GmWNK9	1774	1778	TATA-box
GmWNK9	1841	1850	TATA-box
GmWNK9	1842	1849	TATA-box
GmWNK9	1843	1849	TATA-box
GmWNK9	1844	1849	TATA-box
GmWNK9	1845	1849	TATA-box
GmWNK9	1920	1926	TATA-box
GmWNK9	1921	1926	TATA-box
GmWNK9	1922	1926	TATA-box
GmWNK9	210	215	ABRE
GmWNK9	1855	1860	ABRE
GmWNK10	706	713	P-box
GmWNK10	687	692	ABRE
GmWNK10	828	833	ABRE
GmWNK10	1822	1829	GARE-motif
GmWNK10	23	29	TATA-box
GmWNK10	24	30	TATA-box
GmWNK10	25	31	TATA-box
GmWNK10	26	30	TATA-box
GmWNK10	88	94	TATA-box
GmWNK10	89	95	TATA-box
GmWNK10	90	96	TATA-box
GmWNK10	91	97	TATA-box
GmWNK10	92	98	TATA-box
GmWNK10	93	99	TATA-box
GmWNK10	94	100	TATA-box
GmWNK10	95	101	TATA-box
GmWNK10	96	102	TATA-box
GmWNK10	97	103	TATA-box
GmWNK10	98	104	TATA-box
GmWNK10	99	105	TATA-box
GmWNK10	100	106	TATA-box
GmWNK10	101	107	TATA-box
GmWNK10	102	108	TATA-box
GmWNK10	103	109	TATA-box
GmWNK10	104	110	TATA-box
GmWNK10	105	111	TATA-box
GmWNK10	106	112	TATA-box
GmWNK10	107	113	TATA-box
GmWNK10	108	114	TATA-box
GmWNK10	109	115	TATA-box
GmWNK10	110	116	TATA-box
GmWNK10	111	117	TATA-box
GmWNK10	112	118	TATA-box
GmWNK10	113	119	TATA-box
GmWNK10	114	120	TATA-box
GmWNK10	115	121	TATA-box
GmWNK10	116	122	TATA-box
GmWNK10	117	123	TATA-box
GmWNK10	118	124	TATA-box
GmWNK10	119	125	TATA-box
GmWNK10	120	126	TATA-box
GmWNK10	121	127	TATA-box
GmWNK10	122	128	TATA-box
GmWNK10	123	129	TATA-box
GmWNK10	124	130	TATA-box
GmWNK10	125	131	TATA-box
GmWNK10	126	132	TATA-box
GmWNK10	127	133	TATA-box
GmWNK10	128	134	TATA-box
GmWNK10	129	135	TATA-box
GmWNK10	130	136	TATA-box
GmWNK10	131	137	TATA-box
GmWNK10	132	138	TATA-box
GmWNK10	133	139	TATA-box
GmWNK10	134	140	TATA-box
GmWNK10	135	141	TATA-box
GmWNK10	136	142	TATA-box
GmWNK10	137	143	TATA-box
GmWNK10	138	144	TATA-box
GmWNK10	139	145	TATA-box
GmWNK10	140	146	TATA-box
GmWNK10	141	147	TATA-box
GmWNK10	142	148	TATA-box
GmWNK10	143	149	TATA-box
GmWNK10	144	150	TATA-box
GmWNK10	145	151	TATA-box
GmWNK10	146	152	TATA-box
GmWNK10	147	153	TATA-box
GmWNK10	148	154	TATA-box
GmWNK10	149	155	TATA-box
GmWNK10	150	156	TATA-box
GmWNK10	151	157	TATA-box
GmWNK10	152	158	TATA-box
GmWNK10	153	159	TATA-box
GmWNK10	154	160	TATA-box
GmWNK10	155	161	TATA-box
GmWNK10	156	162	TATA-box
GmWNK10	157	163	TATA-box
GmWNK10	158	164	TATA-box
GmWNK10	159	165	TATA-box
GmWNK10	160	166	TATA-box
GmWNK10	161	165	TATA-box
GmWNK10	273	279	TATA-box
GmWNK10	274	281	TATA-box
GmWNK10	275	281	TATA-box
GmWNK10	276	282	TATA-box
GmWNK10	277	281	TATA-box
GmWNK10	299	305	TATA-box
GmWNK10	300	305	TATA-box
GmWNK10	301	305	TATA-box
GmWNK10	335	342	TATA-box
GmWNK10	336	342	TATA-box
GmWNK10	337	342	TATA-box
GmWNK10	338	342	TATA-box
GmWNK10	357	363	TATA-box
GmWNK10	358	363	TATA-box
GmWNK10	359	363	TATA-box
GmWNK10	418	424	TATA-box
GmWNK10	419	424	TATA-box
GmWNK10	420	424	TATA-box
GmWNK10	448	453	TATA-box
GmWNK10	449	453	TATA-box
GmWNK10	466	474	TATA-box
GmWNK10	608	615	TATA-box
GmWNK10	625	631	TATA-box
GmWNK10	626	630	TATA-box
GmWNK10	635	641	TATA-box
GmWNK10	636	641	TATA-box
GmWNK10	637	641	TATA-box
GmWNK10	729	735	TATA-box
GmWNK10	730	735	TATA-box
GmWNK10	731	735	TATA-box
GmWNK10	765	770	TATA-box
GmWNK10	766	770	TATA-box
GmWNK10	772	778	TATA-box
GmWNK10	773	778	TATA-box
GmWNK10	774	778	TATA-box
GmWNK10	779	787	TATA-box
GmWNK10	1031	1037	TATA-box
GmWNK10	1032	1036	TATA-box
GmWNK10	1063	1072	TATA-box
GmWNK10	1064	1071	TATA-box
GmWNK10	1065	1071	TATA-box
GmWNK10	1066	1073	TATA-box
[truncated: 1,307 more rows]
