# Supplementary material for: Genome-wide identification and evolution of WNK kinases in Bambusoideae and transcriptional profiling during abiotic stress in Phyllostachys edulis
Source: PeerJ. 2022 Jan 13;10:e12718. doi: 10.7717/peerj.12718 (PMC8761366; doi:10.7717/peerj.12718)
Supplement: Supplemental Information 3 [file peerj-10-12718-s003.xlsx]

## Sheet: Sheet1
File S3: List of WNK genes contains the cis-elements (ABRE, GARE-motif, P-box, TATA-box, TCA-elements, Circadian, GC-motif and Sp1)
ABRE	GARE-motif	P-box	TATA-box	TCA-element	circadian	GC-motif	Sp1
AtWNK1	AtWNK10	AtWNK1	AtWNK1	AtWNK6	AtWNK10	BamWNK1	BamWNK1
AtWNK10	AtWNK2	AtWNK2	AtWNK10	AtWNK7	AtWNK3	BamWNK12	BamWNK10
AtWNK2	AtWNK6	AtWNK7	AtWNK2	BamWNK10	AtWNK7	BamWNK2	BamWNK13
AtWNK3	AtWNK7	GanWNK1	AtWNK3	BamWNK3	AtWNK9	BamWNK3	BamWNK2
AtWNK4	BamWNK13	GmWNK10	AtWNK4	BamWNK5	BamWNK12	BamWNK5	BamWNK9
AtWNK6	BamWNK2	GmWNK2	AtWNK5	BamWNK9	BamWNK6	BamWNK8	GanWNK2
AtWNK7	BamWNK4	GmWNK3	AtWNK6	GanWNK1	GmWNK5	GanWNK1	GanWNK6
BamWNK1	BamWNK8	GmWNK4	AtWNK7	GanWNK3	GmWNK7	GmWNK4	GmWNK8
BamWNK10	BamWNK9	GmWNK6	AtWNK8	GmWNK1	GmWNK8	OlaWNK3	OlaWNK1
BamWNK13	GmWNK10	OsWNK2	AtWNK9	GmWNK12	OlaWNK5	OlaWNK4	OlaWNK4
BamWNK2	GmWNK11	OsWNK7	BamWNK1	GmWNK13	PeWNK4	OlaWNK6	OlaWNK5
BamWNK3	GmWNK8	OsWNK8	BamWNK10	GmWNK3	PeWNK9	OsWNK1	OlaWNK6
BamWNK4	OlaWNK2	PeWNK10	BamWNK12	GmWNK6		OsWNK5	OsWNK2
BamWNK5	OlaWNK5	PeWNK6	BamWNK13	GmWNK8		OsWNK6	OsWNK4
BamWNK6	OsWNK3	PeWNK9	BamWNK2	GmWNK9		PeWNK11	OsWNK5
BamWNK8	PeWNK10	RguWNK2	BamWNK3	OlaWNK6		PeWNK2	OsWNK6
BamWNK9	PeWNK3	RguWNK4	BamWNK4	OsWNK2		PeWNK3	PeWNK11
GanWNK1	PeWNK5	RguWNK6	BamWNK5	OsWNK9		PeWNK4	PeWNK2
GanWNK2	PeWNK5		BamWNK6	PeWNK3		PeWNK5	PeWNK6
GanWNK3	RguWNK1		BamWNK8	PeWNK4		PeWNK6	PeWNK7
GanWNK6	RguWNK3		BamWNK9	RguWNK1		RguWNK1	PeWNK8
GmWNK1			GanWNK1	RguWNK4		RguWNK6	RguWNK1
GmWNK10			GanWNK2	RguWNK5			RguWNK3
GmWNK11			GanWNK3	RguWNK6			RguWNK4
GmWNK12			GanWNK5				RguWNK6
GmWNK4			GanWNK6
GmWNK6			GmWNK1
GmWNK7			GmWNK10
GmWNK8			GmWNK11
GmWNK9			GmWNK12
OlaWNK1			GmWNK13
OlaWNK3			GmWNK2
OlaWNK4			GmWNK3
OlaWNK5			GmWNK4
OlaWNK6			GmWNK5
OsWNK1			GmWNK6
OsWNK3			GmWNK7
OsWNK4			GmWNK8
OsWNK5			GmWNK9
OsWNK6			OlaWNK1
OsWNK7			OlaWNK2
OsWNK8			OlaWNK3
OsWNK9			OlaWNK4
PeWNK1			OlaWNK5
PeWNK10			OlaWNK6
PeWNK11			OsWNK1
PeWNK2			OsWNK2
PeWNK3			OsWNK3
PeWNK4			OsWNK4
PeWNK5			OsWNK5
PeWNK6			OsWNK6
PeWNK6			OsWNK7
PeWNK7			OsWNK8
PeWNK8			OsWNK9
PeWNK9			PeWNK1
RguWNK1			PeWNK10
RguWNK2			PeWNK11
RguWNK3			PeWNK2
RguWNK4			PeWNK3
RguWNK5			PeWNK4
RguWNK6			PeWNK5
			PeWNK6
			PeWNK7
			PeWNK8
			PeWNK9
			RguWNK1
			RguWNK2
			RguWNK3
			RguWNK4
			RguWNK5
			RguWNK6
