# Supplementary material for: Genome-wide identification and evolution of WNK kinases in Bambusoideae and transcriptional profiling during abiotic stress in Phyllostachys edulis
Source: PeerJ. 2022 Jan 13;10:e12718. doi: 10.7717/peerj.12718 (PMC8761366; doi:10.7717/peerj.12718)
Supplement: Supplemental Information 5 [file peerj-10-12718-s005.xlsx]

## Sheet: Sheet1
File S5: List of genes co-expressed with PeWNK genes
Gene	Ortholog(AT)	Blast evalue	Annotation
PH02V02Gene21800	AT3G18020	8e-133	Pentatricopeptide repeat (PPR) superfamily protein
PH02V02Gene07448	AT3G25500	5.8e-93	formin homology 1
PH02V02Gene12305	AT5G46570	0	BR-signaling kinase 2
PH02V02Gene39936	AT1G31420	9e-164	Leucine-rich repeat protein kinase family protein
PH02V02Gene23892	AT3G47300	3.9e-57	SELT-like protein precursor
PH02V02Gene20314	AT4G25160	1e-179	U-box domain-containing protein kinase family protein
PH02V02Gene44676	AT1G04780	0	Ankyrin repeat family protein
PH02V02Gene09824	AT1G47230	5e-100	CYCLIN A3;4
PH02V02Gene48297	AT1G21690	1e-154	ATPase family associated with various cellular activities (AAA)
PH02V02Gene07139	AT3G25070	2.8e-25	RPM1 interacting protein 4
PH02V02Gene23612	AT1G07970	3e-158	unknown protein
PH02V02Gene35490	AT2G26280	2e-106	CTC-interacting domain 7
PH02V02Gene03824	AT3G02980	2.7e-65	MEIOTIC CONTROL OF CROSSOVERS1
PH02V02Gene30758	AT5G04840	1.5e-37	bZIP protein
PH02V02Gene40358	AT5G15080	1e-151	Protein kinase superfamily protein
PH02V02Gene23178	AT5G20660	0	Zn-dependent exopeptidases superfamily protein
PH02V02Gene37023	AT4G29360	4e-176	O-Glycosyl hydrolases family 17 protein
PH02V02Gene41056	AT1G21740	2e-56	Protein of unknown function (DUF630 and DUF632)
PH02V02Gene50765	AT2G47900	6e-145	tubby like protein 3
PH02V02Gene02514	AT1G21880	3e-119	lysm domain GPI-anchored protein 1 precursor
PH02V02Gene03103	AT1G30810	0	Transcription factor jumonji (jmj) family protein / zinc finger (C5HC2 type) family protein
PH02V02Gene22885	AT1G10700	1e-136	phosphoribosyl pyrophosphate (PRPP) synthase 3
PH02V02Gene06754	AT3G09630	8.8e-72	Ribosomal protein L4/L1 family
PH02V02Gene19233	AT4G28600	0	no pollen germination related 2
PH02V02Gene34416	AT2G30070	0	potassium transporter 1
PH02V02Gene24985	AT2G24070	2.2e-71	Family of unknown function (DUF566)
PH02V02Gene13449	AT1G53920	4.7e-45	GDSL-motif lipase 5
PH02V02Gene11149	AT1G13960	5.2e-85	WRKY DNA-binding protein 4
PH02V02Gene36246	AT3G13050	5e-146	Major facilitator superfamily protein
PH02V02Gene09968	AT1G18180	2e-109	Protein of unknown function (DUF1295)
PH02V02Gene27697	AT5G18860	0	inosine-uridine preferring nucleoside hydrolase family protein
PH02V02Gene03962	AT5G46910	0	Transcription factor jumonji (jmj) family protein / zinc finger (C5HC2 type) family protein
PH02V02Gene20258	AT3G18370	0	C2 domain-containing protein
PH02V02Gene00296	AT2G20230	2.6e-32	Tetraspanin family protein
PH02V02Gene13144	AT5G51150	0	Mitochondrial import inner membrane translocase subunit Tim17/Tim22/Tim23 family protein
PH02V02Gene19330	AT5G12440	1.2e-74	CCCH-type zinc fingerfamily protein with RNA-binding domain
PH02V02Gene02607	AT1G21880	5e-120	lysm domain GPI-anchored protein 1 precursor
PH02V02Gene50089	AT3G21100	2.3e-62	RNA-binding (RRM/RBD/RNP motifs) family protein
PH02V02Gene12450	AT3G56370	0	Leucine-rich repeat protein kinase family protein
PH02V02Gene07314	AT5G13290	6e-101	Protein kinase superfamily protein
PH02V02Gene00075	AT1G07970	4e-154	unknown protein
PH02V02Gene12981	AT5G58480	2e-134	O-Glycosyl hydrolases family 17 protein
PH02V02Gene25797	AT3G25500	2.5e-90	formin homology 1
PH02V02Gene41192	AT4G29360	1e-172	O-Glycosyl hydrolases family 17 protein
PH02V02Gene08265	AT1G54820	7.2e-90	Protein kinase superfamily protein
PH02V02Gene30778	AT5G67460	8.6e-33	O-Glycosyl hydrolases family 17 protein
PH02V02Gene31357	AT3G08943	0	ARM repeat superfamily protein
PH02V02Gene37147	AT3G11830	0	TCP-1/cpn60 chaperonin family protein
PH02V02Gene12401	AT1G09280	0	unknown protein
PH02V02Gene25987	AT5G10920	0	L-Aspartase-like family protein
PH02V02Gene27437	AT5G49555	0	FAD/NAD(P)-binding oxidoreductase family protein
PH02V02Gene12254	AT5G19180	9e-176	E1 C-terminal related 1
PH02V02Gene00987	AT5G09420	1.6e-99	translocon at the outer membrane of chloroplasts 64-V
PH02V02Gene28045	AT4G26450	4.3e-16	unknown protein
PH02V02Gene12412	AT1G56460	5.6e-52	HIT zinc finger ;PAPA-1-like conserved region
PH02V02Gene08468	AT1G03360	2e-113	ribosomal RNA processing 4
PH02V02Gene25622	AT1G20810	9.1e-55	FKBP-like peptidyl-prolyl cis-trans isomerase family protein
PH02V02Gene23448	AT5G44450	1.2e-94	methyltransferases
PH02V02Gene12263	AT3G06540	2e-126	Rab escort protein
PH02V02Gene13218	AT1G09900	9.4e-63	Pentatricopeptide repeat (PPR-like) superfamily protein
PH02V02Gene35186	AT1G01510	0	NAD(P)-binding Rossmann-fold superfamily protein
PH02V02Gene08030	AT1G15440	0	periodic tryptophan protein 2
PH02V02Gene08527	AT1G55900	7.2e-96	Haloacid dehalogenase-like hydrolase (HAD) superfamily protein
PH02V02Gene14571	AT3G58610	0	ketol-acid reductoisomerase
PH02V02Gene13032	AT4G01560	2e-135	Ribosomal RNA processing Brix domain protein
PH02V02Gene38538	AT3G06040	1e-33	Ribosomal protein L12/ ATP-dependent Clp protease adaptor protein ClpS family protein
PH02V02Gene27891	AT2G31810	7e-180	ACT domain-containing small subunit of acetolactate synthase protein
PH02V02Gene17504	AT1G80700	2.1e-15	unknown protein
PH02V02Gene07651	AT1G16650	3e-141	S-adenosyl-L-methionine-dependent methyltransferases superfamily protein
PH02V02Gene23927	AT1G49540	0	elongator protein 2
PH02V02Gene37007	AT3G08790	1e-102	ENTH/VHS/GAT family protein
PH02V02Gene27952	AT3G14020	1.6e-32	nuclear factor Y, subunit A6
PH02V02Gene03413	AT2G40410	9.1e-91	Staphylococcal nuclease homologue
PH02V02Gene25182	AT1G09570	0	phytochrome A
PH02V02Gene43705	AT4G13350	8.1e-95	NSP (nuclear shuttle protein)-interacting GTPase
PH02V02Gene31911	AT1G29820	6e-178	Magnesium transporter CorA-like family protein
PH02V02Gene11313	AT2G35880	6.7e-49	TPX2 (targeting protein for Xklp2) protein family
PH02V02Gene03550	AT2G37650	1e-163	GRAS family transcription factor
PH02V02Gene20589	AT5G35180	2e-165	Protein of unknown function (DUF1336)
PH02V02Gene25462	AT4G18700	3e-134	CBL-interacting protein kinase 12
PH02V02Gene10882	AT3G16230	3.9e-97	Predicted eukaryotic LigT
PH02V02Gene02812	AT3G13020	1.4e-72	hAT transposon superfamily protein
PH02V02Gene27225	AT2G02040	3e-159	peptide transporter 2
PH02V02Gene43875	AT4G04955	7e-156	allantoinase
PH02V02Gene12185	AT1G51610	5e-159	Cation efflux family protein
PH02V02Gene22039	AT5G21040	1.9e-73	F-box protein 2
PH02V02Gene28087	AT4G26550	1.4e-86	Got1/Sft2-like vescicle transport protein family
PH02V02Gene23702	AT1G76920	7.1e-91	F-box family protein
PH02V02Gene26230	AT5G65250	6.7e-30	unknown protein
PH02V02Gene17877	AT4G21560	3.5e-63	vacuolar protein sorting-associated protein 28 homolog 1
PH02V02Gene03314	AT2G44450	3e-160	beta glucosidase 15
PH02V02Gene36868	AT5G23960	3.5e-79	terpene synthase 21
PH02V02Gene47649	AT3G46130	5.2e-59	myb domain protein 48
PH02V02Gene28514	AT3G46130	3.5e-55	myb domain protein 48
PH02V02Gene21104	AT2G41240	6.5e-27	basic helix-loop-helix protein 100
PH02V02Gene38240	AT3G16330	4.2e-18	unknown protein
PH02V02Gene23824	AT3G55430	5e-116	O-Glycosyl hydrolases family 17 protein
PH02V02Gene50772	AT1G18100	1.5e-65	PEBP (phosphatidylethanolamine-binding protein) family protein
PH02V02Gene08111	AT5G14980	4e-111	alpha/beta-Hydrolases superfamily protein
PH02V02Gene00505	AT3G58730	3e-107	vacuolar ATP synthase subunit D (VATD) / V-ATPase D subunit / vacuolar proton pump D subunit (VATPD)
PH02V02Gene28131	AT2G38830	9.1e-31	Ubiquitin-conjugating enzyme/RWD-like protein
PH02V02Gene16170	AT1G12310	1.5e-60	Calcium-binding EF-hand family protein
PH02V02Gene45788	AT1G74940	4.6e-13	Protein of unknown function (DUF581)
PH02V02Gene30987	AT3G53720	4.9e-71	cation/H+ exchanger 20
PH02V02Gene12340	AT1G12310	1.1e-60	Calcium-binding EF-hand family protein
PH02V02Gene32931	AT3G09880	2e-176	Protein phosphatase 2A regulatory B subunit family protein
PH02V02Gene48197	AT5G58580	6.4e-18	TOXICOS EN LEVADURA 63
PH02V02Gene13101	AT3G49940	1.2e-52	LOB domain-containing protein 38
PH02V02Gene43690	AT4G26010	3.4e-70	Peroxidase superfamily protein
PH02V02Gene27103	AT1G19480	2.2e-81	DNA glycosylase superfamily protein
PH02V02Gene49890	AT1G17020	7.5e-77	senescence-related gene 1
PH02V02Gene11724	AT5G58020	5.8e-87	unknown protein
PH02V02Gene24086	AT5G13780	6.9e-77	Acyl-CoA N-acyltransferases (NAT) superfamily protein
PH02V02Gene10601	AT1G51360	1.5e-21	dimeric A/B barrel domainS-protein 1
PH02V02Gene14496	AT5G52180	1.4e-25	unknown protein
PH02V02Gene36715	AT3G19950	2.1e-59	RING/U-box superfamily protein
PH02V02Gene34982	AT3G58030	8.8e-33	RING/U-box superfamily protein
PH02V02Gene10590	AT3G50690	6.5e-58	Leucine-rich repeat (LRR) family protein
PH02V02Gene45736	AT3G47110	0	Leucine-rich repeat protein kinase family protein
PH02V02Gene00258	AT1G76920	4.3e-88	F-box family protein
PH02V02Gene15910	AT3G51840	6e-154	acyl-CoA oxidase 4
PH02V02Gene20140	AT3G19950	1e-45	RING/U-box superfamily protein
PH02V02Gene16688	AT3G55990	2e-132	Plant protein of unknown function (DUF828)
PH02V02Gene33406	AT1G13140	4e-138	cytochrome P450, family 86, subfamily C, polypeptide 3
PH02V02Gene48995	AT1G29260	1e-127	peroxin 7
PH02V02Gene02238	AT2G19330	7e-94	plant intracellular ras group-related LRR 6
PH02V02Gene06346	AT1G55190	8.5e-36	PRA1 (Prenylated rab acceptor) family protein
PH02V02Gene02504	AT1G05010	6e-121	ethylene-forming enzyme
PH02V02Gene22621	AT4G25660	5.9e-87	PPPDE putative thiol peptidase family protein
PH02V02Gene08701	AT1G48530	6.8e-18	unknown protein
PH02V02Gene37595	AT3G27250	6.6e-16	unknown protein
PH02V02Gene46276	AT1G17030	6e-177	unknown protein
PH02V02Gene50464	AT1G67360	8.1e-30	Rubber elongation factor protein (REF)
PH02V02Gene10398	AT5G55150	5.6e-07	Protein of unknown function (DUF295)
PH02V02Gene02463	AT1G14010	4.7e-68	emp24/gp25L/p24 family/GOLD family protein
PH02V02Gene37491	AT2G27820	2e-147	prephenate dehydratase 1
PH02V02Gene09785	AT1G19300	1e-107	Nucleotide-diphospho-sugar transferases superfamily protein
PH02V02Gene27629	AT1G30480	7.6e-91	D111/G-patch domain-containing protein
PH02V02Gene22674	AT3G27250	1.4e-15	unknown protein
PH02V02Gene24251	AT1G55920	1.8e-89	serine acetyltransferase 2;1
PH02V02Gene05893	AT5G44000	6e-112	Glutathione S-transferase family protein
PH02V02Gene08280	AT1G06690	1.5e-69	NAD(P)-linked oxidoreductase superfamily protein
PH02V02Gene40845	AT1G65480	5e-59	PEBP (phosphatidylethanolamine-binding protein) family protein
PH02V02Gene50777	AT3G14540	2.1e-72	Terpenoid cyclases/Protein prenyltransferases superfamily protein
PH02V02Gene21983	AT1G65480	1.3e-59	PEBP (phosphatidylethanolamine-binding protein) family protein
PH02V02Gene43511	AT4G10380	4.8e-55	NOD26-like intrinsic protein 5;1
PH02V02Gene07893	AT1G21450	1e-150	SCARECROW-like 1
PH02V02Gene43869	AT4G27460	4.2e-41	Cystathionine beta-synthase (CBS) family protein
PH02V02Gene49459	AT1G33750	3.2e-73	Terpenoid cyclases/Protein prenyltransferases superfamily protein
PH02V02Gene45746	AT4G13460	3e-128	SU(VAR)3-9 homolog 9
PH02V02Gene36794	AT4G20300	9.6e-42	Protein of unknown function (DUF1639)
PH02V02Gene10504	AT1G08700	1.7e-65	Presenilin-1
PH02V02Gene12496	AT3G12030	2.3e-55	Protein of unknown function DUF106, transmembrane
PH02V02Gene21971	AT4G33160	1.5e-77	F-box family protein
PH02V02Gene23608	AT2G36300	3.3e-51	Integral membrane Yip1 family protein
PH02V02Gene26908	AT2G19270	2.2e-41	unknown protein
PH02V02Gene50740	AT3G18170	6.7e-82	Glycosyltransferase family 61 protein
PH02V02Gene11682	AT3G22110	2e-109	20S proteasome alpha subunit C1
PH02V02Gene28152	AT3G56120	4e-148	S-adenosyl-L-methionine-dependent methyltransferases superfamily protein
PH02V02Gene19725	AT2G41451	2e-166	unknown protein
PH02V02Gene22896	AT3G52140	0	tetratricopeptide repeat (TPR)-containing protein
PH02V02Gene40523	AT1G07670	0	endomembrane-type CA-ATPase 4
PH02V02Gene07269	AT1G24320	0	Six-hairpin glycosidases superfamily protein
PH02V02Gene12987	AT5G58510	0	unknown protein
PH02V02Gene04694	AT5G13300	0	ARF GTPase-activating protein
PH02V02Gene12007	AT1G07990	0	SIT4 phosphatase-associated family protein
PH02V02Gene47241	AT1G73430	0	sec34-like family protein
PH02V02Gene27328	AT4G02030	0	Vps51/Vps67 family (components of vesicular transport) protein
PH02V02Gene24607	AT1G07990	0	SIT4 phosphatase-associated family protein
PH02V02Gene31304	AT1G14610	0	valyl-tRNA synthetase / valine--tRNA ligase (VALRS)
PH02V02Gene16264	AT3G27740	5e-174	carbamoyl phosphate synthetase A
PH02V02Gene42163	AT5G58100	0	unknown protein
PH02V02Gene40393	AT5G61450	4e-139	P-loop containing nucleoside triphosphate hydrolases superfamily protein
PH02V02Gene20733	AT4G00800	0	transducin family protein / WD-40 repeat family protein
PH02V02Gene41753	AT4G16180	0	unknown protein
PH02V02Gene13754	AT5G42400	1.5e-82	SET domain protein 25
PH02V02Gene05884	AT2G34970	0	Trimeric LpxA-like enzyme
PH02V02Gene08874	AT3G19770	2e-81	Vacuolar sorting protein 9 (VPS9) domain
PH02V02Gene15525	AT1G67190	6e-159	F-box/RNI-like superfamily protein
PH02V02Gene19856	AT1G20960	0	U5 small nuclear ribonucleoprotein helicase, putative
PH02V02Gene12844	AT1G20380	0	Prolyl oligopeptidase family protein
PH02V02Gene36407	AT5G04560	0	HhH-GPD base excision DNA repair family protein
PH02V02Gene02944	AT1G02080	0	transcription regulators
PH02V02Gene14418	AT2G21520	0	Sec14p-like phosphatidylinositol transfer family protein
PH02V02Gene21634	AT3G07160	0	glucan synthase-like 10
PH02V02Gene22332	AT3G11910	0	ubiquitin-specific protease 13
PH02V02Gene00046	AT5G58510	0	unknown protein
PH02V02Gene11897	AT3G53700	2e-42	Pentatricopeptide repeat (PPR) superfamily protein
PH02V02Gene31264	AT4G28860	3e-144	casein kinase I-like 4
PH02V02Gene23053	AT1G28210	9e-112	DNAJ heat shock family protein
PH02V02Gene12038	AT2G25730	0	unknown protein
PH02V02Gene14633	AT3G03560	9e-110	unknown protein
PH02V02Gene20658	AT2G14680	1.2e-94	myosin heavy chain-related
PH02V02Gene13836	AT3G17880	5e-112	tetraticopeptide domain-containing thioredoxin
PH02V02Gene43568	AT5G49530	1.5e-77	SIN-like family protein
PH02V02Gene40151	AT3G47890	0	Ubiquitin carboxyl-terminal hydrolase-related protein
PH02V02Gene07988	AT1G10510	2.7e-80	RNI-like superfamily protein
PH02V02Gene10250	AT4G00800	0	transducin family protein / WD-40 repeat family protein
PH02V02Gene09206	AT1G80410	0	tetratricopeptide repeat (TPR)-containing protein
PH02V02Gene29227	AT3G59630	1e-141	diphthamide synthesis DPH2 family protein
PH02V02Gene34530	AT3G12590	0	unknown protein
PH02V02Gene44708	AT1G24265	1.9e-41	Protein of unknown function (DUF1664)
