# Supplementary material for: Genome-wide identification and evolution of WNK kinases in Bambusoideae and transcriptional profiling during abiotic stress in Phyllostachys edulis
Source: PeerJ. 2022 Jan 13;10:e12718. doi: 10.7717/peerj.12718 (PMC8761366; doi:10.7717/peerj.12718)
Supplement: Supplemental Information 6 [file peerj-10-12718-s006.xlsx]

## Sheet: Sheet1
Table S1: Details of qPCR primers
	forword primer	reserve primer
PeWNK1	GGCAGCTCTGATGATGGAGG	GCAGGACTGCTCTTGGAATGA
PeWNK2	TGCGGCAGCCTTGTTTAG	CATCATCCTCGCAATCCCA
PeWNK3	CCTGTCAGAGTTGGCACCTG	TCCGAACCTTCAGAGCCCTT
PeWNK4	CCCACCAGAACCTGTCAGAG	CCGACCCTTTGGAACCCTTT
PeWNK5	TACGGGCGCATATTCCTG	CGTCGGCTTCTGAACTGT
PeWNK6	TAAGGAGCCTGATGCAACCC	CTGTGGGTCCACCATTGAGT
PeWNK7	AGTACTCCGCTCTGCGTTAC	GCTGGTCCGCTCTTGTAGG
PeWNK8	GCACTGCTACCCCTTAAGCA	TCTCCTGGTCCGAATCTCGT
PeWNK9	GGCATTGAGGTGGCATGG	TGTGTTTGTGCTGGAGCG
PeWNK10	ACTGACCATGAGGTGACTCG	CAGTTCATGCCTGGACCCG
PeWNK11	TGAATCGGAGGAGGAGGC	CTTCATCGGCGATCTGCA
NTB	TCTTGTTTGACACCGAAGAGGAG	AATAGCTGTCCCTGGAGGAGTTT
